# Supplementary material for: The influence of supraliminal priming on energy density of food selection: a randomised control trial
Source: BMC Psychol. 2021 Mar 23;9:48. doi: 10.1186/s40359-021-00554-1 (PMC7988930; doi:10.1186/s40359-021-00554-1)
Supplement: Supplementary file 1 — Additional file 1. Dataset, Dataset, all anonymised raw questionnaire data. [file 40359_2021_554_MOESM1_ESM.xlsx]

## Sheet: Key
	Filler questions - not for statistical analysis
	Dutch Eating Behaviour Questionnaire (External Eating section) questions
	Of descriptive interest - not for statistical analysis
1111	Not applicable

## Sheet: Raw Baseline
C0/E1	ID	Team Gender	Height (cm or feet/inches)	Weight (kg or stones/pounds)	How often do you use protein supplementation, such as protein powder?	If food tastes good to you do you eat more than usual?	How often do you take vitamin or mineral supplements?	How often do you drink more than the national guideline of a maximum of 14 units of alcohol per week?	If you have something delicious to eat do you eat it straight away?	How often do you stretch for at least 5 minutes after a sports match?	How often do you drink beverages other than water before, during or after exercise?	How often do you train in your team sport during the off-season?	If you see others eating, do you also want to eat?	If you see others drinking alcohol, do you also want to drink alcohol?	When preparing a meal are you inclined to eat something?	How frequently do you listen to music or watch videos when exercising independently?	Do you find exercise to be a stress-relieving activity?	When you drink alcohol, how often do you binge drink (consume more than 8/6 units of alcohol in one session for men/women)?	If you see or smell something delicious to eat, do you eat it straight away?	How often do you socialise with members of your sports team outside training or matches?	Since joining this sports team at university, have you ever considered giving it up?	Do you plan to continue playing your sport after you leave university?	Do you eat more than usual when you see others eating?	Do you drink more alcohol than usual when you see others drinking alcohol?	How often do you drink at least the recommended daily water intake (1.2-1.9L)?	Can you resist eating delicious food?	Can you resist drinking alcohol on a social occasion?	How often does a sports injury prevent you from taking part in team training or a match?	If you walk past the bakery do you have the desire to buy something delicious?	How often do you sleep more than 8 hours in the night?	How often do you consider miss a training session or match due to academic workload?	If food smells and looks good, do you eat more than usual?	How often do you sleep more than 6 hours in the night?	How often do you exercise the day after consuming alcohol?	How often do you exercise when you feel mentally exhausted?	If you walk past a snack bar or a cafÃ©, do you have the desire to buy something delicious?	How often do you wake up more than once from sleep during the night?	How often do you exercise when you feel physically exhausted?	How often do you exercise to the point of feeling you have reached your physical limit?	How often do you exercise to the point of feeling you have reached your mental limit?	If you see or smell something delicious, do you have a desire to eat it?	How many hours do you sleep on average per night?	How many days in the week do you exercise (includes training, matches, other activities)?	What food or snack would you usually eat shortly after a match?	On average, how many units of alcohol do you drink per week? (1 unit = half pint of larger, one 25ml shot of spirits)	On average, how many days in the week do you feel tired?	On average, how many days in the week do you spend working on your academic studies for more than six hours?	How many times have you been ill within the past 12 months (including cold and flu)?	What is the highest level to which you have played your team sport (e.g. school/university, club, county, national)?
C	1	M	5 foot 9	74kg	never	very often	seldom	sometimes	sometimes	seldom	sometimes	seldom	sometimes	often	sometimes	sometimes	very often	often	sometimes	sometimes	seldom	very often	seldom	often	sometimes	sometimes	sometimes	never	never	very often	seldom	often	very often	often	seldom	sometimes	never	seldom	never	sometimes	seldom	9	5	nothing	20	1	4	2	university 1st xi
C	2	M	179 cm	76 kg	often	often	sometimes	sometimes	sometimes	seldom	often	often	sometimes	seldom	very often	very often	very often	very often	sometimes	often	seldom	very often	seldom	seldom	very often	sometimes	often	sometimes	never	very often	never	sometimes	very often	often	often	seldom	sometimes	often	sometimes	never	seldom	9	7	water	20	7	2	5	scottish universities
C	3	M	5ft 9	68kg	sometimes	often	never	often	sometimes	often	very often	often	sometimes	sometimes	sometimes	very often	very often	very often	often	very often	sometimes	very often	seldom	often	seldom	sometimes	sometimes	sometimes	seldom	never	often	often	sometimes	often	sometimes	sometimes	seldom	sometimes	often	seldom	sometimes	6	6	banana or a sandwich	48	3		6	university 1xi
C	4	M	6ft 1 1/2 inc	75kg	seldom	very often	seldom	often	sometimes	very often	sometimes	often	sometimes	sometimes	sometimes	often	very often	very often	often	very often	never	very often	never	sometimes	often	sometimes	sometimes	seldom	never	sometimes	never	sometimes	very often	never	often	seldom	very often	often	often	often	sometimes	9	7	chocolate, pasta, sandwich	25	7	1	18	scottish universities
C	5	M	184cm	75kg	never	sometimes	sometimes	seldom	often	seldom	often	often	sometimes	seldom	often	sometimes	often	sometimes	sometimes	sometimes	very often	often	sometimes	seldom	seldom	sometimes	often	seldom	seldom	often	never	sometimes	often	often	seldom	often	sometimes	seldom	sometimes	seldom	sometimes	7	6	nutrigrain bar	4	2	4	2	university 1s
C	8	M	188cm	78kg	seldom	often	sometimes	sometimes	sometimes	sometimes	never	seldom	seldom	sometimes	sometimes	sometimes	very often	sometimes	seldom	often	never	often	seldom	seldom	often	very often	very often	sometimes	seldom	seldom	never	sometimes	very often	sometimes	seldom	seldom	sometimes	seldom	often	never	sometimes	7	6	none	14	1	1	5	university
C	9	M	187cm	84kg	never	sometimes	never	seldom	sometimes	seldom	sometimes	sometimes	sometimes	seldom	often	seldom	sometimes	seldom	sometimes	sometimes	sometimes	sometimes	sometimes	seldom	seldom	seldom	often	seldom	sometimes	often	seldom	sometimes	very often	sometimes	sometimes	seldom	never	often	seldom	never	sometimes	8.5	6	nothing	3	4	3	2	national
C	10	M	182cm	72kg	seldom	often	seldom	often	often	often	sometimes	often	sometimes	often	seldom	often	very often	very often	sometimes	often	never	often	sometimes	sometimes	often	sometimes	sometimes	seldom	never	often	seldom	sometimes	often	sometimes	often	never	seldom	sometimes	often	seldom	seldom
C	11	M	182cm	72kg	never	often	sometimes	seldom	sometimes	sometimes	often	seldom	sometimes	seldom	sometimes	seldom	often	sometimes	sometimes	often	never	very often	seldom	sometimes	sometimes	often	often	seldom	sometimes	often	seldom	seldom	very often	sometimes	seldom	seldom	never	sometimes	sometimes	sometimes	seldom	8	5	banana	3	1	1	1	university 1st xi
C	12	M	184cm	72kg	never	often	never	seldom	sometimes	never	seldom	never	sometimes	seldom	sometimes	never	often	seldom	sometimes	often	never	very often	sometimes	seldom	seldom	often	very often	never	often	seldom	sometimes	often	sometimes	very often	sometimes	seldom	seldom	sometimes	often	seldom	sometimes	6.5	5	nothing	2	5	2	1	university
C	13	M	173 cm	73 kg	never	often	never	seldom	sometimes	seldom	sometimes	sometimes	seldom	seldom	seldom	very often	often	sometimes	seldom	often	sometimes	often	sometimes	sometimes	sometimes	seldom	often	seldom	seldom	seldom	seldom	sometimes	very often	sometimes	seldom	seldom	seldom	seldom	never	sometimes	sometimes	7		cereal bar	5	2	1		national
C	14	M	181cm	70kg	never	often	never	seldom	sometimes	often	seldom	often	seldom	never	sometimes	seldom	often	never	sometimes	sometimes	sometimes	often	seldom	never	sometimes	sometimes	very often	sometimes	sometimes	often	seldom	seldom	very often	never	often	seldom	seldom	sometimes	seldom	seldom	seldom	8	5	some kind of fruit	0	3	2	2	u21 international
C	15	M	187	80	seldom	sometimes	seldom	very often	sometimes	sometimes	seldom	never	sometimes	sometimes	sometimes	never	very often	sometimes	sometimes	often	sometimes	sometimes	seldom	sometimes	often	sometimes	sometimes	never	often	often	never	sometimes	very often	very often	sometimes	sometimes	seldom	often	seldom	seldom	often	8	6	macdonalds	30	3	2	1	uni
E	16	F	170	67	seldom	seldom	never	seldom	sometimes	never	sometimes	sometimes	sometimes	sometimes	sometimes	very often	sometimes	sometimes	sometimes	often	often	very often	seldom	often	seldom	very often	very often	seldom	seldom	seldom	never	seldom	sometimes	sometimes	often	seldom	often	sometimes	seldom	very often	seldom	7				7	1	4	regional
E	17	F	5 foot 3 inch	57 kg	never	often	never	never	sometimes	sometimes	seldom	often	seldom	never	seldom	very often	often	never	seldom	sometimes	very often	very often	seldom	never	sometimes	often	very often	sometimes	seldom	sometimes	sometimes	sometimes	often	never	often	sometimes	seldom	often	sometimes	sometimes	seldom	9	6	nuts, pasta, chocolate	0	6	2	2	district
E	19	F	5,4	70kg	never	sometimes	never	often	often	sometimes	never	sometimes	seldom	often	often	often	very often	sometimes	sometimes	very often	sometimes	very often	sometimes	sometimes	very often	never	never	sometimes	seldom	sometimes	never	sometimes	often	often	often	never	sometimes	often	sometimes	sometimes	sometimes	7.5	6	bread	20	7	4	0	city
E	22	F	5 ft 10	65	never	sometimes	sometimes	never	often	sometimes	seldom	sometimes	sometimes	seldom	seldom	very often	very often	seldom	sometimes	often	seldom	very often	seldom	seldom	often	sometimes	very often	seldom	often	often	sometimes	sometimes	very often	often	sometimes	sometimes	seldom	seldom	seldom	never	sometimes	9	5	pasta	2	2	4	4	university 1st team
E	24	F	163cm	53	seldom	often	often	seldom	sometimes	seldom	sometimes	often	sometimes	seldom	seldom,sometimes	sometimes	sometimes	seldom	sometimes	sometimes	sometimes	often	seldom	seldom	sometimes	sometimes	sometimes	seldom	seldom	often	seldom	seldom	very often	sometimes	sometimes	seldom	seldom	seldom	sometimes	sometimes	sometimes	9	5	whatever i had		2	4	2	county
E	26	F	5 feet 7 inches	56 kg	never	often	never	sometimes	sometimes	never	often	sometimes	sometimes	seldom	sometimes	very often	never	sometimes	often	often	often	sometimes	seldom	sometimes	never	often	very often	never	seldom	sometimes	very often	sometimes	often	sometimes	often	sometimes	seldom	sometimes	seldom	seldom	often	7	6	cashew nuts	8	7	5	2	county
E	27	F	5.4â€	63kg	never	sometimes	very often	sometimes	sometimes	seldom	seldom	sometimes	seldom	sometimes	seldom	often	very often	often	sometimes	often	often	sometimes	never	seldom	often	sometimes	seldom	sometimes	never	seldom	seldom	seldom	sometimes	very often	often	seldom	sometimes	often	sometimes	often	sometimes	7.5	6	sand which		5	5	0	county
E	28	F	173cm	64kg	never	sometimes	seldom	seldom	sometimes	often	seldom	never	seldom	never	sometimes	often	very often	often	seldom	often	seldom	sometimes	seldom	sometimes	sometimes	often	often	sometimes	seldom	sometimes	never	sometimes	often	often	sometimes	sometimes	sometimes	seldom	sometimes	sometimes	sometimes	7	6	banana	4	4	4	2	university
E	29	F	5'7"	130 lbs	sometimes	often	sometimes	sometimes	seldom	seldom	sometimes	sometimes	sometimes	sometimes	often	often	often	often	sometimes	very often	sometimes	seldom	seldom	sometimes	often	sometimes	sometimes	seldom	seldom	sometimes	seldom	often	very often	very often	often	sometimes	seldom	sometimes	seldom	sometimes	sometimes	8	6	granola bar, fruit, pizza and chips from the rule	16	5	4	4	university
E	30	M	180	85 kg	never	sometimes	never	sometimes	often	sometimes	seldom	sometimes	never	often	seldom	very often	very often	often	often	seldom	sometimes	very often	never	very often	sometimes	often	sometimes	seldom	never	very often	never	sometimes	very often	often	sometimes	never	sometimes	seldom	sometimes	seldom		8	6	fruit	5	5	2	0	university and club
E	32	M	181	77kg	never	sometimes	never	sometimes	sometimes	sometimes	often	sometimes	sometimes	sometimes	often	sometimes	very often	often	sometimes	often	never	often	seldom	seldom	very often	very often	often	seldom	sometimes	seldom	never	sometimes	often	very often	sometimes	never	never	sometimes	often	sometimes	sometimes	8	7	bannana, milk, water.	0	4	4	8	county
E	34	M	5ft 8â€	65Kg	never	very often	never	very often	sometimes	sometimes	seldom	seldom	sometimes	often	sometimes	seldom	very often	often	seldom	sometimes	never	very often	seldom	often	seldom	very often	sometimes	never	seldom	sometimes	never	seldom	often	often	very often	seldom	seldom	sometimes	sometimes	never	seldom	7	4	nuts	20	3	1	1	university
E	35	M	179 cm	73kg	never	often	seldom	very often	often	seldom	sometimes	sometimes	sometimes	often	sometimes	very often	sometimes	very often	sometimes	very often	sometimes	seldom	sometimes	often	sometimes	sometimes	seldom	sometimes	seldom	seldom	sometimes	sometimes	sometimes	often	seldom	sometimes	very often	seldom	sometimes	seldom	sometimes	7	5	match teas, usually nachos or a burger	28	6	6	6	regional (a step above county, a step below national)
E	37	M	175cm	62kg	never	often	never	often	sometimes	often	very often	sometimes	seldom	sometimes	often	often	very often	often	sometimes	often	never	sometimes	never	seldom	sometimes	very often	often	never	never	very often	seldom	often	very often	often	often	seldom	seldom	seldom	often	seldom	seldom	9	4		20	2	3	0	university 2nd xi and club 3rd xi
E	38	M	160cm	56Kg	often	often	seldom	sometimes	often	sometimes	often	seldom	sometimes	seldom	often	sometimes	very often	sometimes	sometimes	very often	seldom	very often	seldom	often	often	sometimes	seldom	seldom	very often	sometimes	sometimes	very often	very often	seldom	sometimes	often	seldom	seldom	often	often	very often	7		crisps, cereal bar		7	5	3	county
E	39	M	179cm	11stone 6lbs	never	very often	never	very often	sometimes	never	very often	sometimes	often	sometimes	seldom	often	sometimes	very often	sometimes	often	never	very often	seldom	very often	sometimes	seldom	seldom	seldom	seldom	never	sometimes	very often	never	often	very often	sometimes	seldom	often	seldom	seldom	sometimes	4		mcdonaldâ€™s	27	5	0	1	county
E	40	M	180 cm	70 kg	never	seldom	never	sometimes	seldom	sometimes	sometimes	sometimes	sometimes	sometimes	sometimes	often	often	often	seldom	often	never	sometimes	seldom	sometimes	sometimes	often	often	seldom	seldom	sometimes	seldom	sometimes	very often	sometimes	sometimes	seldom	seldom	sometimes	sometimes	seldom	sometimes	7	5	granola bars	12	5	2	1	district/university
E	41	M	6ft	75kg	never	often	never	seldom	seldom	sometimes	seldom	seldom	sometimes	seldom	never	very often	very often	often	sometimes	sometimes	sometimes	often	seldom	seldom	often	very often	sometimes	never	never	sometimes	seldom	sometimes	very often	seldom	sometimes	never	never	sometimes	often	never	sometimes	8	3	chocolate bar	10	3	4	3	club
E	42	M	6 Feet 2 Inches	81kg	seldom	sometimes	never	often	sometimes	seldom	seldom	never	sometimes	sometimes	often	very often	sometimes	very often	seldom	very often	never	very often	never	very often	seldom	seldom	never	seldom	never	very often	sometimes	often	very often	seldom	never	never	seldom	never	often	seldom	seldom	9	5	nothing	30	2	5	1	university and club level
C	45	F	5ft4	65kg	seldom	often	sometimes	very often	often	sometimes	seldom	never	sometimes	sometimes	very often	very often	often	very often	often	often	sometimes	often	sometimes	sometimes	often	sometimes	often	seldom	seldom	sometimes	seldom	sometimes	very often	seldom	seldom	sometimes	sometimes	never	seldom	sometimes	sometimes	9	5	pasta, chicken, mcdonaldâ€™s	15	4	3	4	university
C	46	F	5â€™5	9 stone	never	often	very often	sometimes	very often	never	seldom	often	sometimes	seldom	often	very often	very often	seldom	sometimes	very often	sometimes	often	seldom	sometimes	seldom	often	often	seldom	never	often	very often	seldom	very often	often	sometimes	never	seldom	seldom	never	seldom	seldom	8	6	toast	7	7	5	3	university
C	47	F	5â€™6â€™â€™	65	never	often	never	sometimes	often	sometimes	seldom	sometimes	sometimes	seldom	often	often	very often	often	sometimes	often	seldom	sometimes	sometimes	seldom	often	seldom	often	often	seldom	sometimes	seldom	sometimes	very often	very often	sometimes	seldom	seldom	sometimes	sometimes	sometimes	sometimes	8	6	pasta	14	7	4	2	school/university
C	48	F	5ft 10	68kg	never	sometimes	never	often	sometimes	very often	never	seldom	seldom	sometimes	sometimes	often	seldom	very often	sometimes	very often	very often	often	seldom	sometimes	often	often	often	often	seldom	seldom	often	sometimes	often	often	sometimes	seldom	often	sometimes	seldom	sometimes	sometimes	7	5	nothing	12	7	4	6	university and club
C	49	F	5ft4â€	57kg	never	sometimes	never	seldom	sometimes	often	seldom	sometimes	often	sometimes	sometimes	very often	often	sometimes	sometimes	sometimes	never	sometimes	sometimes	sometimes	often	sometimes	sometimes	seldom	sometimes	sometimes	seldom	sometimes	very often	sometimes	seldom	seldom	seldom	seldom	sometimes	sometimes	sometimes	8	5	banana	2	6	5	2	university
C	51	F	5ft 5	64kg	never	sometimes	never	often	sometimes	seldom	sometimes	never	seldom	sometimes	sometimes	often	often	sometimes	sometimes	often	sometimes	seldom	seldom	sometimes	sometimes	often	sometimes	sometimes	seldom	sometimes	seldom	sometimes	often	sometimes	sometimes	seldom	seldom	seldom	seldom	seldom	sometimes	7	5	sandwich or cereal bar	15	6	1	1	county
C	52	F	5 ft. 1	50 kg	never	often	never	sometimes	sometimes	sometimes	seldom	seldom	sometimes	seldom	often	very often	often	often	sometimes	sometimes	sometimes	sometimes	sometimes	sometimes	often	sometimes	sometimes	seldom	seldom	seldom	often	often	often	often	often	seldom	seldom	seldom	sometimes	seldom	often	7	6	dinner (a meal)	8	5	7	1	university
C	54	F	167	60kg	sometimes	sometimes	seldom	sometimes	seldom	sometimes	never	seldom	seldom	sometimes	seldom	very often	very often	sometimes	seldom	sometimes	sometimes	very often	seldom	sometimes	often	often	often	sometimes	never	often	seldom	sometimes	very often	often	often	never	never	often	often	seldom	seldom	9		banana/protein shake	12	2	4	14	county
C	55	F	2020-05-05	67	never	often	never	often	sometimes	seldom	seldom	seldom	sometimes	sometimes	seldom	sometimes	sometimes	often	often	often	sometimes	sometimes	seldom	sometimes	very often	sometimes	sometimes	seldom	seldom	sometimes	often	often	often	often	sometimes	sometimes	sometimes	seldom	seldom	seldom	often	8	5	anything probably carbs	30	5	4	2	county
E	56	F	164cm	56kg	never	sometimes	often	sometimes	sometimes	often	seldom	sometimes	sometimes	often	seldom	very often	very often	often	sometimes	sometimes	never	often	seldom	sometimes	often	often	seldom	never	seldom	sometimes	never	sometimes	often	often	very often	sometimes	sometimes	often	sometimes	never	sometimes	6	4	banana or apple		5	3	3	university
E	57	F	175cm	8.5 stone	sometimes	often	often	sometimes	sometimes	very often	seldom	sometimes	sometimes	sometimes	often	often	often	seldom	often	often	never	often	seldom	sometimes	sometimes	sometimes	seldom	seldom	sometimes	seldom	sometimes	often	often	seldom	often	sometimes	sometimes	sometimes	seldom	seldom	sometimes		4	satsuma	4	4	5	4	university
E	58	F	162cm	57kg	seldom	often	seldom	very often	often	very often	often	sometimes	often	sometimes	very often	very often	often	often	sometimes	often	seldom	sometimes	seldom	sometimes	often	often	sometimes	sometimes	very often	sometimes	seldom	sometimes	often	very often	very often	very often	sometimes	often	sometimes	never	very often	7.5	5	whatever meal is in halls	20	7	4	10	county
E	59	F	5â€™ 6â€	123 lbs	never	often	never	often	sometimes	sometimes	often	seldom	often	very often	often	very often	very often	often	sometimes	very often	sometimes	seldom	sometimes	often	seldom	seldom	seldom	seldom	seldom	never	seldom	often	seldom	often	very often	sometimes	seldom	often	often	sometimes	often	6	5	nothing	12	7	2	5	university
E	60	F	5ft 8in	160 pounds	seldom	sometimes	seldom	often	often	seldom	never	seldom	sometimes	sometimes	often	often	often	often	sometimes	very often	sometimes	seldom	seldom	seldom	very often	sometimes	very often	sometimes	seldom	often	seldom	seldom	very often	often	often	seldom	sometimes	often	seldom	seldom	seldom		4	sandwich	12			2	university
E	61	F	5â€™ 3â€	128 lbs	often	sometimes	very often	never	often	sometimes	often	sometimes	sometimes	never	sometimes	very often	very often	never	seldom	sometimes	never	very often	sometimes	never	sometimes	sometimes	very often	seldom	seldom	very often	never	often	very often	sometimes	sometimes	sometimes	never	seldom	often	seldom	seldom			protein shake or smoothie	0	7		1	uni
E	62	F	167cm	64kg	seldom	very often	sometimes	sometimes	very often	very often	seldom	sometimes	very often	sometimes	very often	very often	very often	sometimes	often	often	sometimes	sometimes	often	sometimes	often	never	often	seldom	often	sometimes	seldom	very often	very often	often	often	very often	seldom	sometimes	sometimes	seldom	very often	7.5	5	banana and peanut butter	16	3	1	1	uni
E	63	F	5â€5	53kg	never	often	never	very often	often	very often	sometimes	sometimes	never	often	sometimes	very often	sometimes	often	sometimes	often	seldom	often	seldom	often	sometimes	often	never	seldom	seldom	seldom	never	sometimes	often	often	often	sometimes	never	often	often	often	sometimes	7	5	fruit, crisps	20	3	5	3	county
E	64	F	172cm	50kg	often	often	often	often	sometimes	often	seldom	often	sometimes	sometimes	sometimes,often	very often	very often	often	often	very often	sometimes	often	sometimes	sometimes	very often	sometimes	often	sometimes	never	often	never	seldom	very often	very often	very often	seldom	often	often	often	often	sometimes	9	6	fruit	12	4	6	2	regional
E	65	F	5 foot 4	115 lbs	never	very often	seldom	sometimes	often	seldom	seldom	very often	very often	often	very often	often	very often	sometimes	very often	very often	seldom	sometimes	sometimes	never	sometimes	seldom	seldom	seldom	very often	seldom	sometimes	very often	often	sometimes	often	very often	sometimes	often	seldom	seldom	very often	7	5	pasta	12	7	3	4	university
E	66	F	163	50	never	sometimes	never	never	often	sometimes	never	seldom	sometimes	never	seldom	sometimes	very often	never	sometimes	seldom	sometimes	very often	never	never	very often	often	very often	sometimes	sometimes	seldom	never	seldom	sometimes	never	very often	sometimes	very often	often	very often	often	often	6	5	nothing specific	0	6	5		welsh premiere league
E	67	F	5â€™8	135 pounds	seldom	seldom	seldom	seldom	sometimes	very often	seldom	sometimes	seldom	seldom	sometimes	very often	very often	seldom	seldom	often	seldom	never	never	seldom	often	seldom	often	seldom	sometimes	seldom	sometimes	seldom	seldom	often	sometimes	sometimes	sometimes	seldom	often	often	often	5	5	fruit	4	4	3	2	university
E	68	F	167 cm	58 kg	never	sometimes	often	often	often	seldom	seldom	seldom	sometimes	sometimes	sometimes	often	often	often	sometimes	often	often	sometimes	seldom	often	often	often	sometimes	seldom	never	sometimes	seldom	seldom	often	often	often	never	seldom	often	seldom	sometimes	sometimes	7	5	toastie	15	4	2	3	university
E	69	F	5â€™7â€	60.6kg	never	sometimes	never	often	seldom	sometimes	never	never	sometimes	very often	never	very often	sometimes	often	seldom	sometimes	sometimes	seldom	seldom	often	never	very often	sometimes	sometimes	seldom	never	seldom	often	seldom	sometimes	sometimes	sometimes	never	seldom	seldom	never	sometimes	4	4	carrots	30	4	2	6	uni, club
E	70	F	5â€™8	155	never	sometimes	often	very often	sometimes	sometimes	seldom	seldom	sometimes	often	never	very often	very often	often	seldom	often	sometimes	often	seldom	often	very often	sometimes	never	sometimes	never	very often	never	sometimes	very often	very often	very often	sometimes	seldom	often	often	very often	seldom	9	5	rice cakes	25	5	0	10	club
C	71	M	5ft 9	75kg	sometimes	often	never	often	often	never	very often	very often	very often	very often	seldom	very often	very often	very often	often	very often	never	sometimes	often	very often	very often	sometimes	seldom	sometimes	never	often	sometimes	sometimes	very often	very often	very often	often	sometimes	very often	very often	very often	sometimes	8	7	chicken	15	7	2	2	university
C	72	M	6â€1	85kg	never	sometimes	never	very often	sometimes	very often	never	sometimes	seldom	sometimes	never	very often	often	sometimes	never	sometimes	never	very often	never	often	often	often	seldom	seldom	never	sometimes	never	never	very often	seldom	seldom	seldom	seldom	never	sometimes	seldom	seldom	7	4	banana	15	3	1	2	club
C	73	M	5ft 11in	75kg	never	sometimes	never	seldom	sometimes	very often	never	sometimes	seldom	seldom	very often	very often	very often	sometimes	sometimes	sometimes	never	seldom	seldom	seldom	sometimes	sometimes	very often	seldom	never	often	seldom	sometimes	very often	very often	sometimes	never	sometimes	seldom	sometimes	seldom	sometimes	8		apple or banana	5			2	iâ€™ve played university and club
C	74	M	188	84	never	often	never	seldom	sometimes	sometimes	seldom	sometimes	sometimes	seldom	very often	very often	very often	seldom	sometimes	sometimes	sometimes	sometimes	sometimes	seldom	often	often	very often	seldom	seldom	often	seldom	sometimes	very often	sometimes	often	sometimes	sometimes	often	sometimes	sometimes	sometimes	7	5	banana	2	3	3	1	scottish universities
C	75	M	5â€™ 7	155kg	sometimes	often	often	sometimes	sometimes	often	never	sometimes	seldom	seldom	sometimes	very often	very often	sometimes	seldom	sometimes	never	often	sometimes	sometimes	very often	sometimes	often	sometimes	never	often	never	seldom	often	seldom	sometimes	seldom	sometimes	sometimes	sometimes	sometimes	seldom		6	nothing	12	4	1	10	county
C	76	M	5â€™11â€	69kg	seldom	often	very often	never	seldom	seldom	seldom	seldom	often	never	seldom	often	often	never	seldom	often	never	very often	sometimes	never	very often	often	very often	seldom	seldom	very often	never	sometimes	very often	never	sometimes	seldom	seldom	seldom	seldom	never	often	9	3 or 4	pasta with chicken (carbs and protein)	0	3	1	2	club
C	77	M	190cm	80kg	never	very often	sometimes	seldom	sometimes	very often	never	sometimes	often	never	often	very often	very often	sometimes	sometimes	often	never	very often	sometimes	seldom	often	often	very often	seldom	never	very often	seldom	often	very often	very often	often	seldom	seldom	often	very often	often	often	9	5	mixed salad/and or couscous with lemon dressing, chicken and avocado	8		1	1	regional selection germany
C	78	M	197cm	87kg	never	very often	never	sometimes	very often	never	never	seldom	sometimes	often	often	never	very often	often	often	often	often	never	seldom	never	sometimes	never	sometimes	very often	very often	very often	seldom	very often	very often	often	very often	never	seldom	very often	very often	very often	often	10	7	chocolate, liquorice	15	5	5	0	club
C	79	M	6 foot	150 pounds	never	often	never	often	sometimes	often	seldom	sometimes	sometimes	sometimes	never	often	very often	often	seldom	often	seldom	very often	seldom	often	very often	often	sometimes	sometimes	never	often	never	often	very often	sometimes	often	seldom	often	sometimes	seldom	never	seldom	8	5	pasta	10	3	1	1	club
C	80	M	5"7	66kg	often	often	often	sometimes	sometimes	often	seldom	seldom	sometimes	often	sometimes	often	often	often	sometimes	very often	never	often	seldom	seldom	sometimes	often	often	very often	never	seldom	never	sometimes	seldom	often	very often	never	seldom	never	sometimes	sometimes	seldom	6		pasta (carbs\0	10	7	5	4	university/boys club
C	82	M	180	74	never	very often	never	sometimes	sometimes	seldom	seldom	seldom	sometimes	often	sometimes	sometimes	often	sometimes	sometimes	often	never	often	often	often	often	sometimes	seldom	sometimes	never	sometimes	never	sometimes	often	often	sometimes	never	sometimes	sometimes	often	seldom	sometimes	7		aim for protein, sugar, carbs (eg choccy milk)	10	2	0	1	university
C	83	M	6 foot 0 inches	71 kg	very often	sometimes	never	sometimes	sometimes	sometimes	never	seldom	seldom	sometimes	seldom	seldom	very often	sometimes	sometimes	sometimes	never	very often	seldom	often	often	often	seldom	never	never	often	seldom	seldom	very often	often	seldom	never	sometimes	seldom	seldom	seldom	seldom	8.5	6	weetabix cereal	10	5	1	0	professional football team academy
C	84	M	5â€™11â€	82 kg	sometimes	often	never	sometimes	often	sometimes	seldom	sometimes	very often	sometimes	often	very often	very often	often	sometimes	very often	seldom	very often	often	sometimes	often	seldom	sometimes	never	sometimes	often	never	sometimes	very often	seldom	sometimes	sometimes	sometimes	seldom	sometimes	seldom	often	8		what ever the union provides for tea	6	3	3		schools national team, university first team, low level semi pro
C	86	F	5'8"	145	never	very often	often	seldom	sometimes	very often	sometimes	seldom	sometimes	seldom	often	very often	very often	often	sometimes	very often	very often	very often	seldom	seldom	never	very often	very often	seldom	seldom	often	sometimes	sometimes	very often	very often	very often	seldom	very often	very often	very often	very often	sometimes	9	5	banana	7	7	0	8	university, club
C	87	F	5 ft 6	144 lbs	never	often	often	seldom	often	sometimes	seldom	seldom	sometimes	seldom	often	often	very often	sometimes	often	often	very often	sometimes	often	seldom	very often	sometimes	often	seldom	very often	often	seldom	often	very often	often	very often	very often	sometimes	sometimes	sometimes	sometimes	very often	8	5	banana	10	4	2	4	university
C	88	F	5â€™6â€	63	never	sometimes	seldom	never	sometimes	very often	seldom	very often	sometimes	seldom	sometimes	very often	very often	never	sometimes	often	never	often	seldom	sometimes	very often	often	very often	sometimes	sometimes	seldom	never	sometimes	very often	very often	often	sometimes	seldom	often	sometimes	sometimes	often	7	6	oat bar and fruit	2	7	0	2	club
C	89	F	162 cm	60kg	seldom	often	often	sometimes	sometimes	sometimes	often	seldom	sometimes	often	often	very often	often	often	sometimes	very often	often	seldom	sometimes	sometimes	often	sometimes	sometimes	seldom	seldom	sometimes	seldom	sometimes	often	often	often		seldom	often	seldom	seldom	sometimes	7	5	granola bar, coffee, pasta	10	5	4	3	club
C	92	F	5'7	70kg	seldom	often	sometimes	never	very often	often	often	often	often	often	very often	very often	very often	sometimes	very often	very often	very often	never	sometimes	sometimes	never	sometimes	very often	very often	often	seldom	never	often	often	often	often	sometimes	seldom	often	seldom	often	often	7	4	chocolate milk / chicken	7	4	3	25	scottish uni's
C	93	F	5'6.5"	70 kg	never	often	often	seldom	sometimes	often	seldom	sometimes	often	sometimes	sometimes	very often	sometimes	sometimes	sometimes	very often	often	seldom	sometimes	sometimes	very often	seldom	very often	sometimes	seldom	very often	often	sometimes	often	often	seldom	often	never	often	often	very often	sometimes	9	6	some kind of carb	2	7	3	3	university
C	94	F	5 feet 4 inches	130 pounds	never	sometimes	often	sometimes	sometimes	sometimes	seldom	seldom	sometimes	sometimes	sometimes	very often	often	sometimes	sometimes	very often	never	seldom	seldom	sometimes	sometimes	often	sometimes	seldom	seldom	often	seldom	sometimes	often	sometimes	often	sometimes	sometimes	sometimes	seldom	sometimes	sometimes	8	5	banana		5	2	3	university
C	95	F	5'5''	70kg	often	sometimes	seldom	seldom	sometimes	sometimes	seldom	sometimes	sometimes	sometimes	often	very often	often	seldom	seldom	sometimes	never	sometimes	seldom	sometimes	very often	sometimes	often	sometimes	sometimes	sometimes	seldom	sometimes	often	sometimes	often	seldom	seldom	often	sometimes	seldom	sometimes	7	6	chicken	5	4	2	3	scottish women's premier league
C	96	F	5' 2''	65 kg	sometimes	sometimes	very often	seldom	sometimes	very often	seldom	often	often	sometimes	seldom	very often	very often	sometimes	sometimes	often	seldom	sometimes	seldom	seldom	very often	often	often	sometimes	sometimes	often	never	seldom	very often	often	often	sometimes	sometimes	sometimes	often	often	sometimes	9	7	chocolate milk, protein bar	10	2	6	5	club, scottish unis
C	99	F	5â€™4â€	150lbs	never	often	seldom	seldom	often	very often	never	very often	sometimes	seldom	often	very often	very often	seldom	sometimes	very often	seldom	very often	seldom	never	often	sometimes	very often	seldom	sometimes	sometimes	sometimes	seldom	often	very often	often	sometimes	seldom	often	sometimes	sometimes	sometimes	7	6	banana		5	4	6	club
C	100	F	5â€™ 9â€	66kg	never	often	seldom	seldom	sometimes	sometimes	seldom	often	sometimes	sometimes	often	often	often	sometimes	seldom	sometimes	sometimes	seldom	seldom	seldom	often	very often	very often	sometimes	often	seldom	sometimes	seldom	often	often	very often	sometimes	sometimes	often	sometimes	sometimes	seldom	7	7	varies - usually depends on whatâ€™s available.	4	5	4	5	university
E	101	M	5 feet 10 inches	70.6 kg	sometimes	very often	sometimes	seldom	sometimes	very often	often	very often	sometimes	sometimes	often	often	very often	seldom	sometimes	very often	seldom	seldom	seldom	seldom	often	often	often	seldom	seldom	often	never	seldom	very often	often	often	seldom	seldom	seldom	often	often	seldom	8	6	protein bar	3	6	3	2	university, club, county
E	102	M	6 feet 0 inches	74kg	never	seldom	very often	seldom	often	never	seldom	sometimes	sometimes	sometimes	sometimes	very often	very often	seldom	sometimes	often	never	very often	sometimes	seldom	often	often	often	seldom	seldom	very often	never	seldom	very often	seldom	seldom	seldom	seldom	seldom	seldom	seldom	sometimes	9	5	rice or pasta	5	1	5	3	national
E	103	M	183cm	69kg	sometimes	often	never	seldom	sometimes	seldom	seldom	often	often	sometimes	sometimes	often	often	seldom	sometimes	often	sometimes	often	sometimes	sometimes	sometimes	sometimes	often	seldom	seldom	often	seldom	sometimes	very often	often	often	seldom	seldom	sometimes	sometimes	sometimes	sometimes	8	6	cereal bar or banana	2	3	4	6	university 1st team
E	104	M	183	80	sometimes	seldom	never	seldom	sometimes	sometimes	seldom	very often	sometimes	seldom	sometimes	very often	often	sometimes	sometimes	sometimes	often	often	seldom	seldom	often	sometimes	often	seldom	seldom	sometimes	never	seldom	often	often	often	sometimes	often	sometimes	sometimes	often	never	7	5	banana	3	4	5	2	university
E	105	M	6â€™	178lbs	very often	seldom	very often	seldom	seldom	often	often	very often	sometimes	seldom	often	very often	very often	sometimes	sometimes	sometimes	never	very often	seldom	seldom	very often	sometimes	sometimes	seldom	never	very often	never	sometimes	very often	often	very often	seldom	sometimes	often	very often	very often	sometimes	9		protein shake, chicken rice and veggies	1	2	1	2	semi professionally
E	106	M	6ft 1	79kg	sometimes	often	often	sometimes	sometimes	seldom	sometimes	often	often	sometimes	often	very often	very often	sometimes	often	often	seldom	often	often	sometimes	sometimes	very often	very often	seldom	seldom	sometimes	seldom	very often	very often	very often	often	never	seldom	often	sometimes	sometimes	seldom	8	7	pasta or rice	12	3	5	2	county
E	107	M	165	60kg	seldom	often	seldom	never	often	often	never	often	seldom	never	often	seldom	very often	never	seldom	often	seldom	very often	seldom	never	very often	often	very often	seldom	seldom	often	seldom	sometimes	very often	never	sometimes	seldom	never	seldom	seldom	seldom	seldom	8	7	pasta, rice or high carb. dish	0	2	5	3	club
E	108	M	6 feet 1 inches	75 kg	seldom	sometimes	never	seldom	seldom	seldom	seldom	often	sometimes	seldom	often	very often	sometimes	seldom	seldom	sometimes	never	sometimes	seldom	seldom	often	very often	often	seldom	sometimes	often	never	sometimes	very often	sometimes	sometimes	seldom	never	sometimes	sometimes	seldom	seldom	8	6	whatever is served by the university after the match. if not that then usually toast	8	2	2	2	university
E	109	M	180cm	70kg	very often	very often	very often	never	sometimes	often	seldom	seldom	seldom	never	very often	sometimes	very often	never	sometimes	often	seldom	sometimes	seldom	never	very often	sometimes	very often	sometimes	never	often	never	often	very often	never	often	seldom	sometimes	often	sometimes	never	sometimes	8	6	protein bar & banana	0	1	5	0	club
E	110	M	6ft	80kg	seldom	often	very often	seldom	very often	sometimes	very often	often	very often	often	often	often	very often	sometimes	very often	sometimes	never	often	often	often	often	sometimes	seldom	seldom	sometimes	sometimes	never	often	often	often	sometimes	often	seldom	sometimes	seldom	seldom	often	7	5	banana and a twix	10	3	0	2	ncaa tournament at vassar college
E	111	M	6 ft 2 inches	78.6 kg	never	never	never	never	seldom	sometimes	never	very often	seldom	never	seldom	very often	often	seldom	seldom	very often	never	very often	never	seldom	very often	very often	very often	seldom	seldom	very often	never	seldom	very often	often	sometimes	never	seldom	sometimes	often	seldom	seldom	9	6	banana, choco milk, peanut butter sandwich	1	5	1	2	club level
E	112	M	6 ft	69kg	seldom	sometimes	seldom	seldom	sometimes	very often	seldom	very often	sometimes	seldom	often	very often	very often	seldom	sometimes	very often	never	sometimes	never	seldom	very often	sometimes	often	seldom	seldom	sometimes	never	often	very often	very often	often	seldom	seldom	often	often	never	seldom	7	7	choc milk, protein bar, sandwich	10	2	2	1	university
E	113	M	6ft 1	75kg	seldom	often	never	sometimes	sometimes	seldom	seldom	sometimes	sometimes	seldom	sometimes	sometimes	often	sometimes	sometimes	very often	sometimes	sometimes	sometimes	seldom	very often	seldom	often	seldom	often	seldom	seldom	often	very often	seldom	sometimes	never	seldom	never	sometimes	seldom	often	7	5	nothing in particular	3	2	5	4	pro youth
E	114	M	6ft 3inches	80kg	seldom	often	sometimes	sometimes	seldom	very often	never	often	often	often	often	often	very often	very often	sometimes	very often	never	often	often	very often	often	sometimes	seldom	often	sometimes	very often	never	sometimes	very often	very often	often	sometimes	never	often	often	often	often	8	6	banana	8	3	0	5	county
E	115	M	5ft 10	12 stone	never	often	never	never	very often	often	never	sometimes	often	never	often	often	sometimes	never	often	sometimes	seldom	very often	sometimes	never	sometimes	never	very often	seldom	sometimes	sometimes	sometimes	often	sometimes	never	often	sometimes	sometimes	sometimes	sometimes	sometimes	often	6	5	crisps	0	6	0	0	Uni
1111	116	F	5 ft 9	70kg	never	very often	seldom	sometimes	often	seldom	seldom	sometimes	often	seldom	often	often	very often	often	seldom	often	seldom	often	seldom	sometimes	seldom	often	often	seldom	sometimes	often	never	often	very often	often	sometimes	sometimes	sometimes	seldom	sometimes	often	sometimes	8.5	5	chocolate	15	5	4	5	county
1111	117	F	170 cm	69 kg	never	sometimes	sometimes	never	very often	often	often	seldom	often	very often	sometimes	very often	very often	sometimes	often	often	often	seldom	sometimes	very often	very often	often	often	often	never	often	never	sometimes	very often	often	never	sometimes	sometimes	sometimes	seldom	often	sometimes	8	6	nothing	6	7	2	4	uni 2xi
1111	118	M	196 cm	82 kg	never	sometimes	seldom	often	sometimes	sometimes	seldom	never	sometimes	sometimes	often	often	often	sometimes	sometimes	sometimes	never	sometimes	seldom	seldom	sometimes	sometimes	seldom	seldom	seldom	often	often	sometimes	very often	often	sometimes	seldom	seldom	never	seldom	sometimes	sometimes	8	2	crisps/bread/cookies	24	2	5	1	county
1111	119	M	178	63	never	very often	never	sometimes	sometimes	often	seldom	seldom	seldom	sometimes	often	often	very often	often	sometimes	seldom	very often	seldom	seldom	never	very often	often	often	seldom	never	sometimes	often	often	very often	often	often	sometimes		often	sometimes	seldom	often	7	5	snack bar	20	4	0	3	regional
1111	120	F	163cm	55 kg	never	very often	never	sometimes	often	seldom	sometimes	sometimes	very often	sometimes	very often	very often	very often	often	often	sometimes	often	often	often	seldom	very often	seldom	sometimes	often	sometimes	seldom	often	often	very often	often	often	sometimes	often	sometimes	seldom	seldom	often	7.5	6	nuts/yogurt	10	7	5	3	county
1111	121	F	5â€™7		seldom	sometimes	very often	never	sometimes	never	sometimes	sometimes	often	seldom	never	very often	sometimes	seldom	sometimes	often	very often	sometimes	sometimes	seldom	often	often	never	sometimes	sometimes	seldom	often	sometimes	sometimes	often	sometimes	sometimes	often	seldom	sometimes	sometimes	sometimes	5	5	oat crackers and hummus	3	5	6	6	played for my province
1111	122	F	5ft5	60kg	never	often	often	sometimes	often	never	seldom	seldom	sometimes	seldom	often	very often	very often	often	seldom	very often	often	sometimes	seldom	seldom	often	often	often	seldom	never	seldom	never	seldom	often	very often	sometimes	sometimes	seldom	sometimes	sometimes	sometimes	sometimes	7	6	cereal bar				10	school level - national champions
1111	123	F	5 5	8.5 stone	never	often	very often	seldom	often	seldom	never	seldom	sometimes	seldom	seldom	very often	often	often	sometimes	sometimes	sometimes	very often	seldom	sometimes	sometimes	very often	very often	seldom	sometimes	often	sometimes	often	very often	often	very often	sometimes	very often	often	often	often	sometimes	8.5	5	carbohydrate of some sort	0	7	6	5	club and university
1111	124	M	5 feet 10 inches	68kg	never	sometimes	never	often	sometimes	sometimes	seldom	seldom	often	often	sometimes	very often	very often	sometimes	sometimes	often	never	often	sometimes	often	sometimes	seldom	sometimes	sometimes	seldom	often	seldom	often	very often	often	often	sometimes	often	sometimes	often	sometimes	often	7.5	5	sandwich	10	4	4	1	club
1111	125	F	165cm	62kg	never	often	never	never	often	very often	never	seldom	sometimes	seldom	often	often	sometimes	never	sometimes	sometimes	sometimes	very often	seldom	never	often	seldom	very often	very often	sometimes	sometimes	never	sometimes	often	often	sometimes	seldom	never	seldom	very often	seldom	sometimes	7	5	lots of water and maybe some baked hoods	0	6	3	1	university 2nd xi
1111	126	M	5 feet 11 inches	78 kg	never	seldom	very often	very often	often	often	never	sometimes	seldom	never	never	very often	very often	very often	never	often	very often	sometimes	never	seldom	very often	often	often	seldom	never	often	sometimes	seldom	very often	very often	very often	never	seldom	very often	seldom	seldom	often	9		fruit and chocolate milk	30	2	5	4	school/university
1111	127	F	5â€™6â€	145lbs	sometimes	sometimes	very often	seldom	sometimes	often	seldom	very often	sometimes	seldom	sometimes	very often	very often	seldom	sometimes	sometimes	seldom	often	seldom	seldom	very often	often	sometimes	never	seldom	often	seldom	sometimes	very often	often	often	seldom	often	often	often	often	often	7	6	granola bar or banana	6	7	3	4	university
1111	128	M	183.5cm	78kg	never	sometimes	often	very often	sometimes	sometimes	sometimes	sometimes	sometimes	seldom	sometimes	sometimes	very often	very often	seldom	very often	often	very often	seldom	often	very often	often	sometimes	sometimes	seldom	often	seldom	seldom	often	very often	very often	never	sometimes	often	sometimes	often	seldom	8	6	chocolate/fast food returning from matches	30	5	5	5	national selection
[truncated: 4 more columns]

## Sheet: Coded Baseline
C0/E1	ID	Team Gender	Height (cm or feet/inches)	Weight (kg or stones/pounds)	How often do you use protein supplementation, such as protein powder?	If food tastes good to you do you eat more than usual?	How often do you take vitamin or mineral supplements?	How often do you drink more than the national guideline of a maximum of 14 units of alcohol per week?	If you have something delicious to eat do you eat it straight away?	How often do you stretch for at least 5 minutes after a sports match?	How often do you drink beverages other than water before, during or after exercise?	How often do you train in your team sport during the off-season?	If you see others eating, do you also want (R) to eat?	If you see others eating, do you also want (R) to eat?	If you see others drinking alcohol, do you also want to drink alcohol?	When preparing a meal are you inclined to eat something?	How frequently do you listen to music or watch videos when exercising independently?	Do you find exercise to be a stress-relieving activity?	When you drink alcohol, how 4 do you binge drink (consume more than 8/6 units of alcohol in one session for men/women)?	If you see or smell something delicious to eat, do you eat it straight away?	How often do you socialise with members of your sports team outside training or matches?	Since joining this sports team at university, have you ever considered giving it up?	Do you plan to continue playing your sport after you leave university?	Do you eat more than usual when you see others eating?	Do you drink more alcohol than usual when you see others drinking alcohol?	How often do you drink at least the recommended daily water intake (1.2-1.9L)?	Can you resist eating delicious food?	R - Can you resist eating delicious food?	Can you resist drinking alcohol on a social occasion?	How often does a sports injury prevent you from taking part in team training or a match?	If you walk past the bakery do you have the desire to buy something delicious?	How often do you sleep more than 8 hours in the night?	How often do you consider miss a training session or match due to academic workload?	If food smells and looks good, do you eat more than usual?	How often do you sleep more than 6 hours in the night?	How often do you exercise the day after consuming alcohol?	How often do you exercise when you feel mentally exhausted?	If you walk past a snack bar or a cafe, do you have the desire to buy something delicious?	How often do you wake up more than once from sleep during the night?	How often do you exercise when you feel physically exhausted?	How often do you exercise to the point of feeling you have reached your physical limit?	How often do you exercise to the point of feeling you have reached your mental limit?	If you see or smell something delicious, do you have a desire to eat it?	How many hours do you sleep on average per night?	How many days in the week do you exercise (includes training, matches, other activities)?	What food or snack would you usually eat shortly after a match?	On average, how many units of alcohol do you drink per week? (1 unit = half pint of larger, one 25ml shot of spirits)	On average, how many days in the week do you feel tired?	On average, how many days in the week do you spend working on your academic studies for more than six hours?
C	1	M	5 foot 9	74kg	1	5	2	3	3	2	3	2	3	3	4	3	3	5	4	3	3	2	5	2	4	3	3	3	3	1	1	5	2	4	5	4	2	3	1	2	1	3	2	9	5	nothing	20	1	4
C	2	M	179 cm	76 kg	4	4	3	3	3	2	4	4	3	3	2	5	5	5	5	3	4	2	5	2	2	5	3	3	4	3	1	5	1	3	5	4	4	2	3	4	3	1	2	9	7	water	20	7	2
C	3	M	5ft 9	68kg	3	4	1	4	3	4	5	4	3	3	3	3	5	5	5	4	5	3	5	2	4	2	3	3	3	3	2	1	4	4	3	4	3	3	2	3	4	2	3	6	6	banana or a sandwich	48	3
C	4	M	6ft 1 1/2 inc	75kg	2	5	2	4	3	5	3	4	3	3	3	3	4	5	5	4	5	1	5	1	3	4	3	3	3	2	1	3	1	3	5	1	4	2	5	4	4	4	3	9	7	chocolate, pasta, sandwich	25	7	1
C	5	M	184cm	75kg	1	3	3	2	4	2	4	4	3	3	2	4	3	4	3	3	3	5	4	3	2	2	3	3	4	2	2	4	1	3	4	4	2	4	3	2	3	2	3	7	6	nutrigrain bar	4	2	4
C	8	M	188cm	78kg	2	4	3	3	3	3	1	2	4	2	3	3	3	5	3	2	4	1	4	2	2	4	5	1	5	3	2	2	1	3	5	3	2	2	3	2	4	1	3	7	6	none	14	1	1
C	9	M	187cm	84kg	1	3	1	2	3	2	3	3	3	3	2	4	2	3	2	3	3	3	3	3	2	2	2	4	4	2	3	4	2	3	5	3	3	2	1	4	2	1	3	8.5	6	nothing	3	4	3
C	10	M	182cm	72kg	2	4	2	4	4	4	3	4	3	3	4	2	4	5	5	3	4	1	4	3	3	4	3	3	3	2	1	4	2	3	4	3	4	1	2	3	4	2	2
C	11	M	182cm	72kg	1	4	3	2	3	3	4	2	3	3	2	3	2	4	3	3	4	1	5	2	3	3	4	2	4	2	3	4	2	2	5	3	2	2	1	3	3	3	2	8	5	banana	3	1	1
C	12	M	184cm	72kg	1	4	1	2	3	1	2	1	3	3	2	3	1	4	2	3	4	1	5	3	2	2	4	2	5	1	4	2	3	4	3	5	3	2	2	3	4	2	3	6.5	5	nothing	2	5	2
C	13	M	173 cm	73 kg	1	4	1	2	3	2	3	3	4	2	2	2	5	4	3	2	4	3	4	3	3	3	2	4	4	2	2	2	2	3	5	3	2	2	2	2	1	3	3	7		cereal bar	5	2	1
C	14	M	181cm	70kg	1	4	1	2	3	4	2	4	4	2	1	3	2	4	1	3	3	3	4	2	1	3	3	3	5	3	3	4	2	2	5	1	4	2	2	3	2	2	2	8	5	some kind of fruit	0	3	2
C	15	M	187	80	2	3	2	5	3	3	2	1	3	3	3	3	1	5	3	3	4	3	3	2	3	4	3	3	3	1	4	4	1	3	5	5	3	3	2	4	2	2	4	8	6	macdonalds	30	3	2
E	16	F	170	67	2	2	1	2	3	1	3	3	3	3	3	3	5	3	3	3	4	4	5	2	4	2	5	1	5	2	2	2	1	2	3	3	4	2	4	3	2	5	2	7				7	1
E	17	F	5 foot 3 inch	57 kg	1	4	1	1	3	3	2	4	4	2	1	2	5	4	1	2	3	5	5	2	1	3	4	2	5	3	2	3	3	3	4	1	4	3	2	4	3	3	2	9	6	nuts, pasta, chocolate	0	6	2
E	19	F	5,4	70kg	1	3	1	4	4	3	1	3	4	2	4	4	4	5	3	3	5	3	5	3	3	5	1	5	1	3	2	3	1	3	4	4	4	1	3	4	3	3	3	7.5	6	bread	20	7	4
E	22	F	5 ft 10	65	1	3	3	1	4	3	2	3	3	3	2	2	5	5	2	3	4	2	5	2	2	4	3	3	5	2	4	4	3	3	5	4	3	3	2	2	2	1	3	9	5	pasta	2	2	4
E	24	F	163cm	53	2	4	4	2	3	2	3	4	3	3	2	2	3	3	2	3	3	3	4	2	2	3	3	3	3	2	2	4	2	2	5	3	3	2	2	2	3	3	3	9	5	whatever i had		2	4
E	26	F	5 feet 7 inches	56 kg	1	4	1	3	3	1	4	3	3	3	2	3	5	1	3	4	4	4	3	2	3	1	4	2	5	1	2	3	5	3	4	3	4	3	2	3	2	2	4	7	6	cashew nuts	8	7	5
E	27	F	5.4â€	63kg	1	3	5	3	3	2	2	3	4	2	3	2	4	5	4	3	4	4	3	1	2	4	3	3	2	3	1	2	2	2	3	5	4	2	3	4	3	4	3	7.5	6	sand which		5	5
E	28	F	173cm	64kg	1	3	2	2	3	4	2	1	4	2	1	3	4	5	4	2	4	2	3	2	3	3	4	2	4	3	2	3	1	3	4	4	3	3	3	2	3	3	3	7	6	banana	4	4	4
E	29	F	5'7"	130 lbs	3	4	3	3	2	2	3	3	3	3	3	4	4	4	4	3	5	3	2	2	3	4	3	3	3	2	2	3	2	4	5	5	4	3	2	3	2	3	3	8	6	granola bar, fruit, pizza and chips from the rule	16	5	4
E	30	M	180	85 kg	1	3	1	3	4	3	2	3	5	1	4	2	5	5	4	4	2	3	5	1	5	3	4	2	3	2	1	5	1	3	5	4	3	1	3	2	3	2		8	6	fruit	5	5	2
E	32	M	181	77kg	1	3	1	3	3	3	4	3	3	3	3	4	3	5	4	3	4	1	4	2	2	5	5	1	4	2	3	2	1	3	4	5	3	1	1	3	4	3	3	8	7	bannana, milk, water.	0	4	4
E	34	M	5ft 8â€	65Kg	1	5	1	5	3	3	2	2	3	3	4	3	2	5	4	2	3	1	5	2	4	2	5	1	3	1	2	3	1	2	4	4	5	2	2	3	3	1	2	7	4	nuts	20	3	1
E	35	M	190cm	80kg	1	5	3	2	3	5	1	3	2	4	1	4	5	5	3	3	4	1	5	3	2	4	4	2	5	2	1	5	2	4	5	5	4	2	2	4	5	4	4	9	5	mixed salad/and or couscous with lemon dressing, chicken and avocado	8		1
E	37	M	175cm	62kg	1	4	1	4	3	4	5	3	4	2	3	4	4	5	4	3	4	1	3	1	2	3	1	5	4	1	1	5	2	4	5	4	4	2	2	2	4	2	2	9	4		20	2	3
E	38	M	160cm	56Kg	4	4	2	3	4	3	4	2	3	3	2	4	3	5	3	3	5	2	5	2	4	4	3	3	2	2	5	3	3	5	5	2	3	4	2	2	4	4	5	7		crisps, cereal bar		7	5
E	39	M	179cm	11stone 6lbs	1	5	1	5	3	1	5	3	2	4	3	2	4	3	5	3	4	1	5	2	5	3	2	4	2	2	2	1	3	5	1	4	5	3	2	4	2	2	3	4		mcdonaldâ€™s	27	5	0
E	40	M	180 cm	70 kg	1	2	1	3	2	3	3	3	3	3	3	3	4	4	4	2	4	1	3	2	3	3	4	2	4	2	2	3	2	3	5	3	3	2	2	3	3	2	3	7	5	granola bars	12	5	2
E	41	M	6ft	75kg	1	4	1	2	2	3	2	2	3	3	2	1	5	5	4	3	3	3	4	2	2	4	5	1	3	1	1	3	2	3	5	2	3	1	1	3	4	1	3	8	3	chocolate bar	10	3	4
E	42	M	6 Feet 2 Inches	81kg	2	3	1	4	3	2	2	1	3	3	3	4	5	3	5	2	5	1	5	1	5	2	2	4	1	2	1	5	3	4	5	2	1	1	2	1	4	2	2	9	5	nothing	30	2	5
C	45	F	5ft4	65kg	2	4	3	5	4	3	2	1	3	3	3	5	5	4	5	4	4	3	4	3	3	4	3	3	4	2	2	3	2	3	5	2	2	3	3	1	2	3	3	9	5	pasta, chicken, mcdonaldâ€™s	15	4	3
C	46	F	5â€™5	9 stone	1	4	5	3	5	1	2	4	3	3	2	4	5	5	2	3	5	3	4	2	3	2	4	2	4	2	1	4	5	2	5	4	3	1	2	2	1	2	2	8	6	toast	7	7	5
C	47	F	5â€™6â€™â€™	65	1	4	1	3	4	3	2	3	3	3	2	4	4	5	4	3	4	2	3	3	2	4	2	4	4	4	2	3	2	3	5	5	3	2	2	3	3	3	3	8	6	pasta	14	7	4
C	48	F	5ft 10	68kg	1	3	1	4	3	5	1	2	4	2	3	3	4	2	5	3	5	5	4	2	3	4	4	2	4	4	2	2	4	3	4	4	3	2	4	3	2	3	3	7	5	nothing	12	7	4
C	49	F	5ft4â€	57kg	1	3	1	2	3	4	2	3	2	4	3	3	5	4	3	3	3	1	3	3	3	4	3	3	3	2	3	3	2	3	5	3	2	2	2	2	3	3	3	8	5	banana	2	6	5
C	51	F	5ft 5	64kg	1	3	1	4	3	2	3	1	4	2	3	3	4	4	3	3	4	3	2	2	3	3	4	2	3	3	2	3	2	3	4	3	3	2	2	2	2	2	3	7	5	sandwich or cereal bar	15	6	1
C	52	F	5 ft. 1	50 kg	1	4	1	3	3	3	2	2	3	3	2	4	5	4	4	3	3	3	3	3	3	4	3	3	3	2	2	2	4	4	4	4	4	2	2	2	3	2	4	7	6	dinner (a meal)	8	5	7
C	54	F	167	60kg	3	3	2	3	2	3	1	2	4	2	3	2	5	5	3	2	3	3	5	2	3	4	4	2	4	3	1	4	2	3	5	4	4	1	1	4	4	2	2	9		banana/protein shake	12	2	4
C	55	F	2020-05-05	67	1	4	1	4	3	2	2	2	3	3	3	2	3	3	4	4	4	3	3	2	3	5	3	3	3	2	2	3	4	4	4	4	3	3	3	2	2	2	4	8	5	anything probably carbs	30	5	4
E	56	F	164cm	56kg	1	3	4	3	3	4	2	3	3	3	4	2	5	5	4	3	3	1	4	2	3	4	4	2	2	1	2	3	1	3	4	4	5	3	3	4	3	1	3	6	4	banana or apple		5	3
E	57	F	175cm	8.5 stone	3	4	4	3	3	5	2	3	3	3	3	4	4	4	2	4	4	1	4	2	3	3	3	3	2	2	3	2	3	4	4	2	4	3	3	3	2	2	3		4	satsuma	4	4	5
E	58	F	162cm	57kg	2	4	2	5	4	5	4	3	2	4	3	5	5	4	4	3	4	2	3	2	3	4	4	2	3	3	5	3	2	3	4	5	5	5	3	4	3	1	5	7.5	5	whatever meal is in halls	20	7	4
E	59	F	5â€™ 6â€	123 lbs	1	4	1	4	3	3	4	2	2	4	5	4	5	5	4	3	5	3	2	3	4	2	2	4	2	2	2	1	2	4	2	4	5	3	2	4	4	3	4	6	5	nothing	12	7	2
E	60	F	5ft 8in	160 pounds	2	3	2	4	4	2	1	2	3	3	3	4	4	4	4	3	5	3	2	2	2	5	3	3	5	3	2	4	2	2	5	4	4	2	3	4	2	2	2		4	sandwich	12
E	61	F	5â€™ 3â€	128 lbs	4	3	5	1	4	3	4	3	3	3	1	3	5	5	1	2	3	1	5	3	1	3	3	3	5	2	2	5	1	4	5	3	3	3	1	2	4	2	2			protein shake or smoothie	0	7
E	62	F	167cm	64kg	2	5	3	3	5	5	2	3	1	5	3	5	5	5	3	4	4	3	3	4	3	4	1	5	4	2	4	3	2	5	5	4	4	5	2	3	3	2	5	7.5	5	banana and peanut butter	16	3	1
E	63	F	5â€5	53kg	1	4	1	5	4	5	3	3	5	1	4	3	5	3	4	3	4	2	4	2	4	3	4	2	1	2	2	2	1	3	4	4	4	3	1	4	4	4	3	7	5	fruit, crisps	20	3	5
E	64	F	172cm	50kg	4	4	4	4	3	4	2	4	3	3	3	3	5	5	4	4	5	3	4	3	3	5	3	3	4	3	1	4	1	2	5	5	5	2	4	4	4	4	3	9	6	fruit	12	4	6
E	65	F	5 foot 4	115 lbs	1	5	2	3	4	2	2	5	1	5	4	5	4	5	3	5	5	2	3	3	1	3	2	4	2	2	5	2	3	5	4	3	4	5	3	4	2	2	5	7	5	pasta	12	7	3
E	66	F	163	50	1	3	1	1	4	3	1	2	3	3	1	2	3	5	1	3	2	3	5	1	1	5	4	2	5	3	3	2	1	2	3	1	5	3	5	4	5	4	4	6	5	nothing specific	0	6	5
E	67	F	5â€™8	135 pounds	2	2	2	2	3	5	2	3	4	2	2	3	5	5	2	2	4	2	1	1	2	4	2	4	4	2	3	2	3	2	2	4	3	3	3	2	4	4	4	5	5	fruit	4	4	3
E	68	F	167 cm	58 kg	1	3	4	4	4	2	2	2	3	3	3	3	4	4	4	3	4	4	3	2	4	4	4	2	3	2	1	3	2	2	4	4	4	1	2	4	2	3	3	7	5	toastie	15	4	2
E	69	F	5â€™7â€	60.6kg	1	3	1	4	2	3	1	1	3	3	5	1	5	3	4	2	3	3	2	2	4	1	5	1	3	3	2	1	2	4	2	3	3	3	1	2	2	1	3	4	4	carrots	30	4	2
E	70	F	5â€™8	155	1	3	4	5	3	3	2	2	3	3	4	1	5	5	4	2	4	3	4	2	4	5	3	3	1	3	1	5	1	3	5	5	5	3	2	4	4	5	2	9	5	rice cakes	25	5	0
C	71	M	5ft 9	75kg	3	4	1	4	4	1	5	5	1	5	5	2	5	5	5	4	5	1	3	4	5	5	3	3	2	3	1	4	3	3	5	5	5	4	3	5	5	5	3	8	7	chicken	15	7	2
C	72	M	6â€1	85kg	1	3	1	5	3	5	1	3	4	2	3	1	5	4	3	1	3	1	5	1	4	4	4	2	2	2	1	3	1	1	5	2	2	2	2	1	3	2	2	7	4	banana	15	3	1
C	73	M	5ft 11in	75kg	1	3	1	2	3	5	1	3	4	2	2	5	5	5	3	3	3	1	2	2	2	3	3	3	5	2	1	4	2	3	5	5	3	1	3	2	3	2	3	8		apple or banana	5
C	74	M	188	84	1	4	1	2	3	3	2	3	3	3	2	5	5	5	2	3	3	3	3	3	2	4	4	2	5	2	2	4	2	3	5	3	4	3	3	4	3	3	3	7	5	banana	2	3	3
C	75	M	5â€™ 7	155kg	3	4	4	3	3	4	1	3	4	2	2	3	5	5	3	2	3	1	4	3	3	5	3	3	4	3	1	4	1	2	4	2	3	2	3	3	3	3	2		6	nothing	12	4	1
C	76	M	5â€™11â€	69kg	2	4	5	1	2	2	2	2	2	4	1	2	4	4	1	2	4	1	5	3	1	5	4	2	5	2	2	5	1	3	5	1	3	2	2	2	2	1	4	9	3 or 4	pasta with chicken (carbs and protein)	0	3	1
C	77	M	179 cm	73kg	1	4	2	5	4	2	3	3	3	3	4	3	5	3	5	3	5	3	2	3	4	3	3	3	2	3	2	2	3	3	3	4	2	3	5	2	3	2	3	7	5	match teas, usually nachos or a burger	28	6	6
C	78	M	197cm	87kg	1	5	1	3	5	1	1	2	3	3	4	4	1	5	4	4	4	4	1	2	1	3	1	5	3	5	5	5	2	5	5	4	5	1	2	5	5	5	4	10	7	chocolate, liquorice	15	5	5
C	79	M	6 foot	150 pounds	1	4	1	4	3	4	2	3	3	3	3	1	4	5	4	2	4	2	5	2	4	5	4	2	3	3	1	4	1	4	5	3	4	2	4	3	2	1	2	8	5	pasta	10	3	1
C	80	M	5"7	66kg	4	4	4	3	3	4	2	2	3	3	4	3	4	4	4	3	5	1	4	2	2	3	4	2	4	5	1	2	1	3	2	4	5	1	2	1	3	3	2	6		pasta (carbs\0	10	7	5
C	82	M	180	74	1	5	1	3	3	2	2	2	3	3	4	3	3	4	3	3	4	1	4	4	4	4	3	3	2	3	1	3	1	3	4	4	3	1	3	3	4	2	3	7		aim for protein, sugar, carbs (eg choccy milk)	10	2	0
C	83	M	6 foot 0 inches	71 kg	5	3	1	3	3	3	1	2	4	2	3	2	2	5	3	3	3	1	5	2	4	4	4	2	2	1	1	4	2	2	5	4	2	1	3	2	2	2	2	8.5	6	weetabix cereal	10	5	1
C	84	M	5â€™11â€	82 kg	3	4	1	3	4	3	2	3	1	5	3	4	5	5	4	3	5	2	5	4	3	4	2	4	3	1	3	4	1	3	5	2	3	3	3	2	3	2	4	8		what ever the union provides for tea	6	3	3
C	86	F	5'8"	145	1	5	4	2	3	5	3	2	3	3	2	4	5	5	4	3	5	5	5	2	2	1	5	1	5	2	2	4	3	3	5	5	5	2	5	5	5	5	3	9	5	banana	7	7	0
C	87	F	5 ft 6	144 lbs	1	4	4	2	4	3	2	2	3	3	2	4	4	5	3	4	4	5	3	4	2	5	3	3	4	2	5	4	2	4	5	4	5	5	3	3	3	3	5	8	5	banana	10	4	2
C	88	F	5â€™6â€	63	1	3	2	1	3	5	2	5	3	3	2	3	5	5	1	3	4	1	4	2	3	5	4	2	5	3	3	2	1	3	5	5	4	3	2	4	3	3	4	7	6	oat bar and fruit	2	7	0
C	89	F	162 cm	60kg	2	4	4	3	3	3	4	2	3	3	4	4	5	4	4	3	5	4	2	3	3	4	3	3	3	2	2	3	2	3	4	4	4		2	4	2	2	3	7	5	granola bar, coffee, pasta	10	5	4
C	92	F	5'7	70kg	2	4	3	1	5	4	4	4	2	4	4	5	5	5	3	5	5	5	1	3	3	1	3	3	5	5	4	2	1	4	4	4	4	3	2	4	2	4	4	7	4	chocolate milk / chicken	7	4	3
C	93	F	5'6.5"	70 kg	1	4	4	2	3	4	2	3	2	4	3	3	5	3	3	3	5	4	2	3	3	5	2	4	5	3	2	5	4	3	4	4	2	4	1	4	4	5	3	9	6	some kind of carb	2	7	3
C	94	F	5 feet 4 inches	130 pounds	1	3	4	3	3	3	2	2	3	3	3	3	5	4	3	3	5	1	2	2	3	3	4	2	3	2	2	4	2	3	4	3	4	3	3	3	2	3	3	8	5	banana		5	2
C	95	F	5'5''	70kg	4	3	2	2	3	3	2	3	3	3	3	4	5	4	2	2	3	1	3	2	3	5	3	3	4	3	3	3	2	3	4	3	4	2	2	4	3	2	3	7	6	chicken	5	4	2
C	96	F	5' 2''	65 kg	3	3	5	2	3	5	2	4	2	4	3	2	5	5	3	3	4	2	3	2	2	5	4	2	4	3	3	4	1	2	5	4	4	3	3	3	4	4	3	9	7	chocolate milk, protein bar	10	2	6
C	99	F	5â€™4â€	150lbs	1	4	2	2	4	5	1	5	3	3	2	4	5	5	2	3	5	2	5	2	1	4	3	3	5	2	3	3	3	2	4	5	4	3	2	4	3	3	3	7	6	banana		5	4
C	100	F	5â€™ 9â€	66kg	1	4	2	2	3	3	2	4	3	3	3	4	4	4	3	2	3	3	2	2	2	4	5	1	5	3	4	2	3	2	4	4	5	3	3	4	3	3	2	7	7	varies - usually depends on whatâ€™s available.	4	5	4
E	101	M	5 feet 10 inches	70.6 kg	3	5	3	2	3	5	4	5	3	3	3	4	4	5	2	3	5	2	2	2	2	4	4	2	4	2	2	4	1	2	5	4	4	2	2	2	4	4	2	8	6	protein bar	3	6	3
E	102	M	6 feet 0 inches	74kg	1	2	5	2	4	1	2	3	3	3	3	3	5	5	2	3	4	1	5	3	2	4	4	2	4	2	2	5	1	2	5	2	2	2	2	2	2	2	3	9	5	rice or pasta	5	1	5
E	103	M	183cm	69kg	3	4	1	2	3	2	2	4	2	4	3	3	4	4	2	3	4	3	4	3	3	3	3	3	4	2	2	4	2	3	5	4	4	2	2	3	3	3	3	8	6	cereal bar or banana	2	3	4
E	104	M	183	80	3	2	1	2	3	3	2	5	3	3	2	3	5	4	3	3	3	4	4	2	2	4	3	3	4	2	2	3	1	2	4	4	4	3	4	3	3	4	1	7	5	banana	3	4	5
E	105	M	6â€™	178lbs	5	2	5	2	2	4	4	5	3	3	2	4	5	5	3	3	3	1	5	2	2	5	3	3	3	2	1	5	1	3	5	4	5	2	3	4	5	5	3	9		protein shake, chicken rice and veggies	1	2	1
E	106	M	6ft 1	79kg	3	4	4	3	3	2	3	4	2	4	3	4	5	5	3	4	4	2	4	4	3	3	5	1	5	2	2	3	2	5	5	5	4	1	2	4	3	3	2	8	7	pasta or rice	12	3	5
E	107	M	165	60kg	2	4	2	1	4	4	1	4	4	2	1	4	2	5	1	2	4	2	5	2	1	5	4	2	5	2	2	4	2	3	5	1	3	2	1	2	2	2	2	8	7	pasta, rice or high carb. dish	0	2	5
E	108	M	6 feet 1 inches	75 kg	2	3	1	2	2	2	2	4	3	3	2	4	5	3	2	2	3	1	3	2	2	4	5	1	4	2	3	4	1	3	5	3	3	2	1	3	3	2	2	8	6	whatever is served by the university after the match. if not that then usually toast	8	2	2
E	109	M	180cm	70kg	5	5	5	1	3	4	2	2	4	2	1	5	3	5	1	3	4	2	3	2	1	5	3	3	5	3	1	4	1	4	5	1	4	2	3	4	3	1	3	8	6	protein bar & banana	0	1	5
E	110	M	6ft	80kg	2	4	5	2	5	3	5	4	1	5	4	4	4	5	3	5	3	1	4	4	4	4	3	3	2	2	3	3	1	4	4	4	3	4	2	3	2	2	4	7	5	banana and a twix	10	3	0
E	111	M	6 ft 2 inches	78.6 kg	1	1	1	1	2	3	1	5	4	2	1	2	5	4	2	2	5	1	5	1	2	5	5	1	5	2	2	5	1	2	5	4	3	1	2	3	4	2	2	9	6	banana, choco milk, peanut butter sandwich	1	5	1
E	112	M	6 ft	69kg	2	3	2	2	3	5	2	5	3	3	2	4	5	5	2	3	5	1	3	1	2	5	3	3	4	2	2	3	1	4	5	5	4	2	2	4	4	1	2	7	7	choc milk, protein bar, sandwich	10	2	2
E	113	M	6ft 1	75kg	2	4	1	3	3	2	2	3	3	3	2	3	3	4	3	3	5	3	3	3	2	5	2	4	4	2	4	2	2	4	5	2	3	1	2	1	3	2	4	7	5	nothing in particular	3	2	5
E	114	M	6ft 3inches	80kg	2	4	3	3	2	5	1	4	2	4	4	4	4	5	5	3	5	1	4	4	5	4	3	3	2	4	3	5	1	3	5	5	4	3	1	4	4	4	4	8	6	banana	8	3	0
E	115	M	5ft 10	12 stone	1	4	1	1	5	4	1	3	2	4	1	4	4	3	1	4	3	2	5	3	1	3	5	1	5	2	3	3	3	4	3	1	4	3	3	3	3	3	4	6	5	crisps	0	6	0
1111	116	F	5 ft 9	70kg	1	5	2	3	4	2	2	3	2	4	2	4	4	5	4	2	4	2	4	2	3	2	4	2	4	2	3	4	1	4	5	4	3	3	3	2	3	4	3	8.5	5	chocolate	15	5	4
1111	117	F	170 cm	69 kg	1	3	3	1	5	4	4	2	2	4	5	3	5	5	3	4	4	4	2	3	5	5	4	2	4	4	1	4	1	3	5	4	1	3	3	3	2	4	3	8	6	nothing	6	7	2
1111	118	M	196 cm	82 kg	1	3	2	4	3	3	2	1	3	3	3	4	4	4	3	3	3	1	3	2	2	3	3	3	2	2	2	4	4	3	5	4	3	2	2	1	2	3	3	8	2	crisps/bread/cookies	24	2	5
1111	119	M	178	63	1	5	1	3	3	4	2	2	4	2	3	4	4	5	4	3	2	5	2	2	1	5	4	2	4	2	1	3	4	4	5	4	4	3		4	3	2	4	7	5	snack bar	20	4	0
1111	120	F	163cm	55 kg	1	5	1	3	4	2	3	3	1	5	3	5	5	5	4	4	3	4	4	4	2	5	2	4	3	4	3	2	4	4	5	4	4	3	4	3	2	2	4	7.5	6	nuts/yogurt	10	7	5
1111	121	F	5â€™7		2	3	5	1	3	1	3	3	2	4	2	1	5	3	2	3	4	5	3	3	2	4	4	2	1	3	3	2	4	3	3	4	3	3	4	2	3	3	3	5	5	oat crackers and hummus	3	5	6
1111	122	F	5ft5	60kg	1	4	4	3	4	1	2	2	3	3	2	4	5	5	4	2	5	4	3	2	2	4	4	2	4	2	1	2	1	2	4	5	3	3	2	3	3	3	3	7	6	cereal bar
1111	123	F	5 5	8.5 stone	1	4	5	2	4	2	1	2	3	3	2	2	5	4	4	3	3	3	5	2	3	3	5	1	5	2	3	4	3	4	5	4	5	3	5	4	4	4	3	8.5	5	carbohydrate of some sort	0	7	6
1111	124	M	5 feet 10 inches	68kg	1	3	1	4	3	3	2	2	2	4	4	3	5	5	3	3	4	1	4	3	4	3	2	4	3	3	2	4	2	4	5	4	4	3	4	3	4	3	4	7.5	5	sandwich	10	4	4
1111	125	F	165cm	62kg	1	4	1	1	4	5	1	2	3	3	2	4	4	3	1	3	3	3	5	2	1	4	2	4	5	5	3	3	1	3	4	4	3	2	1	2	5	2	3	7	5	lots of water and maybe some baked hoods	0	6	3
1111	126	M	5 feet 11 inches	78 kg	1	2	5	5	4	4	1	3	4	2	1	1	5	5	5	1	4	5	3	1	2	5	4	2	4	2	1	4	3	2	5	5	5	1	2	5	2	2	4	9		fruit and chocolate milk	30	2	5
1111	127	F	5â€™6â€	145lbs	3	3	5	2	3	4	2	5	3	3	2	3	5	5	2	3	3	2	4	2	2	5	4	2	3	1	2	4	2	3	5	4	4	2	4	4	4	4	4	7	6	granola bar or banana	6	7	3
1111	128	M	183.5cm	78kg	1	3	4	5	3	3	3	3	3	3	2	3	3	5	5	2	5	4	5	2	4	5	4	2	3	3	2	4	2	2	4	5	5	1	3	4	3	4	2	8	6	chocolate/fast food returning from matches	30	5	5
[truncated: 6 more columns]

## Sheet: Raw Pre
C0/E1	ID	Team gender	How tired do you feel currently?	How many hours did you sleep last night?	How strong is your appetite currently?	What forms of training do you undertake during match season?	Which emotions have you experienced in the past 24 hours?	How much are you looking forward to playing in this sports match?	What have you eaten in the last two hours?	How much are you looking forward to the exercise involved in this sports match?	How much water have you drunk today?	How motivated do you feel to win this sports match?	LED food
C	1	M	10	10	2	4 - pitch, s&c, cardiovascular, strength	4 - joy, anticipation, surprise, trust	very much	full meal	very much	0-0.5L	very much	1111
C	2	M	10	9	3	3 - pitch, s&c, strength	2 - joy, anticipation	very much	large snack	very much	0.5-1L	very much	1111
C	3	M	14	10	4	4 - pitch, s&c, strength, flexibility	6 - joy, anticipation, fear, sadness, anger, trust	very much	small snack	very much	none	very much	1111
C	4	M	10	9	0	4 - pitch, s&c, cardiovascular, strength	4 - anticipation, fear, sadness, surprise	very much	full meal	very much	0-0.5L	very much	1111
C	5	M	6	7	2	3 - pitch, cardiovascular, flexibility	3 - joy, anticipation, anxiety	very much	large snack	moderately	0-0.5L	very much	1111
C	6	M	12	7	3	5 - pitch, s&c, cardiovascular, strength, cross	4 - joy, disgust, surprise, anger	very much	large snack	moderately	0-0.5L	very much	1111
C	7	M	12	9	4	3 - pitch, s&c, flexibility		moderately	small snack	moderately	0-0.5L	moderately	1111
C	8	M	8	6	4	4 - pitch, s&c, cardiovascular, strength	1 - anticipation	moderately	nothing	not at all	0-0.5L	very much	1111
C	9	M	11	7	1	3 - pitch, s&c, cardiovascular	3 - joy, surprise, trust	very much	large snack	moderately	0-0.5L	very much	1111
C	10	M	8	8.5	4	4 - pitch, s&c, cardiovascular, strength	1 - anticipation	moderately	full meal	very much	0.5-1L	very much	1111
C	11	M	6	8	0	4 - pitch, s&c, cardiovascular, strength	3 - anticipation, surprise, trust	moderately	large snack	moderately	1L+	very much	1111
C	12	M	13	6	8	3 - pitch, strength, cardiovascular	1 - sadness	moderately	large snack	moderately	0-0.5L	very much	1111
C	13	M	6	8	4	4 - pitch, s&c, cardiovascular, strength	1 - anticipation	moderately	large snack		0-0.5L	very much	1111
C	14	M	12	8	2	4 - pitch, s&c, cardiovascular, strength	4 - joy, disgust, surprise, trust	somewhat	large snack	somewhat	0-0.5L	very much	1111
C	15	M	6	9	6	4 - pitch, s&c, cardiovascular, strength	3 - joy, anticipation, surprise	very much	small snack	very much	0.5-1L	very much	1111
E	16	F	13	1111	3	4 - pitch, s&c, cardiovascular, strength	3 - anticipation, surprise, stress	somewhat	full meal	moderately	none	very much	orange
E	17	F	8	1111	2	5 - pitch, s&c, cardiovascular, strength, flexibility	2 - joy, sadness	somewhat	small snack	moderately	0-0.5L	moderately	none
E	18	F	11	1111	4	4 - pitch, s&c, cardiovascular, strength	2 - joy, anticipation	very much	small snack	moderately	0.5-1L	very much	banana
E	19	F	10	1111	4	4 - pitch, s&c, cardiovascular, strength	2 - joy, trust	very much	small snack	somewhat	0.5-1L	very much	banana
E	20	F	14	1111	3	4 - pitch, s&c, cardiovascular, strength	2 - joy, sadness	moderately	large snack	somewhat	0.5-1L	somewhat	apple
E	21	F	13	1111	0	4 - pitch, s&c, cardiovascular, strength	4 - joy, fear, surprise, trust	moderately	full meal	somewhat	0-0.5L	moderately	banana
E	22	F	10	1111	0	4 - pitch, s&c, cardiovascular, strength	3 - joy, anticipation, surprise	moderately	large snack	moderately	0.5-1L	moderately	orange
E	23	F	16	1111	4	4 - pitch, s&c, cardiovascular, strength	3 - anticipation, sadness, surprise	somewhat	full meal	not at all	0-0.5L	somewhat	orange
E	24	F	15	1111	3	5 - pitch, s&c, cardiovascular, strength, flexibility	3 - joy, anticipation, sadness	moderately	large snack	somewhat	0-0.5L	moderately	apple
E	25	F	16	1111	2	4 - pitch, s&c, cardiovascular, strength	1 - anticipation	somewhat	nothing	somewhat	0.5-1L	moderately	none
E	26	F	11	1111	1	4 - pitch, s&c, cardiovascular, strength	8 - joy, anticipation, fear, sadness, surprise, anger, trust, stress	somewhat	small snack	not at all	none	somewhat	apple
E	27	F	9	1111	1	4 - pitch, s&c, cardiovascular, strength	2 - joy, surprise	somewhat	large snack	somewhat	0.5-1L	somewhat	orange
E	28	F	10	1111	0	5 - pitch, s&c, cardiovascular, strength, flexibility	4 - joy, anticipation, fear, surprise	moderately	full meal	somewhat	0.5-1L	very much	banana
E	29	F	10	1111	3	4 - pitch, s&c, cardiovascular, strength	4 - joy, anticipation, sadness, surprise	moderately	full meal	somewhat	0.5-1L	very much	apple
E	30	M	10	1111	4	3 - pitch, s&c, cardiovascular	3 - joy, anticipation, sadness	very much	large snack	very much	0.5-1L	very much	apple
E	31	M	8	1111	3	3 - pitch, s&c, cardiovascular	4 - joy, sadness, surprise, trust	very much	large snack	moderately	0-0.5L	very much	banana
E	32	M	14	1111	1	6 - pitch, s&c, cardiovascular, cross, strength, flexibility	6 - joy, anticipation, fear, surprise, anger, trust	very much	full meal	very much	1L+	very much	banana
E	33	M	12	1111	5	2 - pitch, strength	5 - joy, anticipation, fear, surprise, trust	very much	full meal	moderately	0.5-1L	very much	banana
E	34	M	13	1111	3	1 - pitch	3 - joy, anticipation, surprise	moderately	large snack	very much	0-0.5L	very much	orange
E	35	M	10	1111	0	5 - pitch, s&c, cardiovascular, strength, flexibility	4 - sadness, disgust, surprise, trust	somewhat	large snack	not at all	0-0.5L	moderately	apple
E	36	M	8	1111	3	4 - pitch, s&c, cardiovascular, strength	4 - joy, sadness, surprise, trust	moderately	full meal	moderately	0.5-1L	very much	banana
E	37	M	10	1111	6	2 - pitch, cardiovascular	3 - joy, disgust, surprise	very much	full meal	moderately	0-0.5L	very much	banana
E	38	M	7	1111	0	2 - pitch, cardiovascular	6 - joy, anticipation, disgust, surprise, anger, trust	moderately	full meal	very much	0-0.5L	very much	banana
E	39	M	11	1111	3	1 - pitch	5 - joy, anticipation, sadness, surprise, anger	very much	large snack	moderately	0.5-1L	very much	apple
E	40	M	5	1111	3	2 - pitch, cardiovascular	1 - anticipation	very much	large snack	moderately	0.5-1L	very much	apple
E	41	M	7	1111	6	2 - pitch, cardiovascular	5 - joy, anticipation, fear, anger, trust	very much	large snack	moderately	0.5-1L	very much	orange
E	42	M	7	1111	1	3 - pitch, strength,cardiovascular	4 - joy, anticipation, sadness, disgust	very much	large snack	very much	0.5-1L	very much	orange
C	43	F	15	5	4	4 - pitch, s&c, cardiovascular, strength	2 - joy, anger	somewhat	large snack	not at all	none	somewhat	1111
C	44	F	14	7	10	3 - pitch, strength,cardiovascular	2 - joy, sadness	somewhat	full meal	somewhat	0-0.5L	somewhat	1111
C	45	F	17	8.5	0	5 - pitch, s&c, cardiovascular, strength, flexibility	5 - anticipation, fear, sadness, surprise, anger	not at all	full meal	somewhat	0-0.5L	somewhat	1111
C	46	F	10	9	6	4 - pitch, s&c, cardiovascular, strength	2 - fear, sadness	very much	large snack	very much	0.5-1L	very much	1111
C	47	F	12	9	6	3 - pitch, strength,cardiovascular	4 - joy, sadness, anger, trust	very much	large snack	moderately	0-0.5L	moderately	1111
C	48	F	12	8	7	4 - pitch, s&c, cardiovascular, strength	4 - joy, sadness, disgust, anger	moderately	small snack	moderately	0.5-1L	somewhat	1111
C	49	F	14	8.5	2	3 - pitch, s&c, cardiovascular	2 - joy, anticipation	somewhat	large snack	somewhat	0.5-1L	moderately	1111
C	50	F	8	7.5	2	0	1 - anticipation	moderately	large snack	moderately	0.5-1L	moderately	1111
C	51	F	10	8	0	4 - pitch, s&c, cardiovascular, strength	3 - joy, anticipation, anger	moderately	full meal	moderately	0-0.5L	somewhat	1111
C	52	F	7	7.5	2	5 - pitch, s&c, cross, cardiovascular, strength	3 - joy, anticipation, trust	moderately	large snack	very much	0.5-1L	moderately	1111
C	53	F	10	7.5	2	1 - pitch	4 - joy, anticipation, fear, surprise	moderately	large snack	somewhat	0-0.5L	very much	1111
C	54	F	11	9.5	2	5 - pitch, s&c, cardiovascular, strength, flexibility	4 - joy, anticipation, anger, anxiety	very much	full meal	very much	0.5-1L	very much	1111
C	55	F	8	9	6	4 - pitch, s&c, cardiovascular, strength	3 - joy, nervous, trust	moderately	full meal	moderately	0.5-1L	very much	1111
E	56	F	11	1111	0	4 - pitch, s&c, cardiovascular,flexibility	3 - joy,anticipation,sadness	moderately	large snack	moderately	0-0.5L	very much	banana
E	57	F	11	1111	1	1 - s&c	1 - joy	very much	full meal	moderately	0.5-1L	very much	banana
E	58	F	10	1111	4	1 - strength	1 - joy	moderately	large snack	moderately	0.5-1L	moderately	apple
E	59	F	10	1111	2	1 - pitch	1 - anticipation	very much	large snack	very much	0-0.5L	very much	banana
E	60	F	11	1111	1	2 - pitch,s&c	3 - fear,anticipation,trust	moderately	full meal	very much	0.5-1L	moderately	none
E	61	F	9	1111	3	6 - pitch,strength,cross training,s&c,cardiovascular,flexibility	1 - anticipation	somewhat	full meal	moderately	0-0.5L	very much	apple
E	62	F	15	1111	6	1 - pitch	1 - joy	very much	small snack	somewhat	0.5-1L	very much	banana
E	63	F	13	1111	6	3 - pitch,s&c,cardiovascular	1 - joy	somewhat	large snack	somewhat	0-0.5L	very much	orange
E	64	F	15	1111	5	1 - pitch	1 - anticipation	very much	small snack	moderately	0-0.5L	very much	apple
E	65	F	13	1111	6	1 - pitch	1 - trust	very much	large snack	very much	0-0.5L	very much	banana
E	66	F	12	1111	0	1 - pitch		very much	large snack	very much	0.5-1L	very much	none
E	67	F	6	1111	1	4 - pitch,strength,cardiovascular,flexibility	3 - joy,anticipation,surprise	very much	large snack	very much	0-0.5L	very much	apple
E	68	F	7	1111	1	1 - pitch	1 - anticipation	very much	nothing	very much	0-0.5L	very much	orange
E	69	F	14	1111	1	3 - pitch,s&c,cardiovascular	1 - anticipation	somewhat	full meal	moderately	0-0.5L	somewhat	apple
E	70	F	15	1111	9	4 - pitch,s&c,cardiovascular,flexibility	5 - joy,fear,anticipation,sadness,trust	moderately	full meal	somewhat	0-0.5L	very much	banana
C	71	M	11	8	3	3 - pitch,strength,cardiovascular	3 - joy,fear,anticipation	very much	large snack	very much	0.5-1L	very much	1111
C	72	M	8	8	1	2 - pitch,cardiovascular	2 - joy,anticipation	moderately	small snack	moderately	1L+	very much	1111
C	73	M	8	8	4	3 - pitch,strength,cardiovascular	2 - joy,anticipation	very much	small snack	very much	0-0.5L	very much	1111
C	74	M	8	8	2	3 - pitch,strength,s&c	5 - joy,fear,anticipation,surprise,trust	very much	large snack	very much	0.5-1L	very much	1111
C	75	M	16	8	1	3 - pitch,strength,s&c	3 - joy,anticipation,trust	moderately	full meal	moderately	0.5-1L	very much	1111
C	76	M	7	9	1	3 - pitch,strength,cardiovascular	3 - joy,anticipation,surprise	very much	full meal	very much	1L+	very much	1111
C	77	M	7	8	0	1 -pitch	3 - joy,sadness,trust	very much	small snack	very much	0.5-1L	very much	1111
C	78	M	18	7	6	1 -pitch	5 - joy,fear,anticipation,sadness,trust	very much	full meal	moderately	0-0.5L	moderately	1111
C	79	M	15	8	4	1 -pitch	3 - joy,fear,anticipation	very much	nothing	moderately	0.5-1L	very much	1111
C	80	M	10	6	3	1 -pitch	1 - joy	very much	full meal	very much	0.5-1L	very much	1111
C	81	M	8	5	4	6 - pitch,strength,cross training,s&c,cardiovascular,flexibility	3 - joy,anticipation,sadness	moderately	small snack	moderately	1L+	very much	1111
C	82	M	8	7	6	2 - pitch,strength	3 - joy,anticipation,trust	very much	small snack	very much	1L+	very much	1111
C	83	M	12	8	6	2 - pitch,strength	3 - joy,anticipation,sadness	very much	full meal	moderately	0.5-1L	very much	1111
C	84	M	10	7	4	3 - pitch,strength,cardiovascular	2 - joy,anticipation	moderately	full meal	moderately	0-0.5L	very much	1111
C	85	M	11	7	2	2 - pitch,strength	3 - joy,anticipation,surprise	very much	full meal	very much	1L+	moderately	1111
C	86	F	15	9	8	4 - pitch,s&c, strength,cardiovascular	5 - joy,disgust,anticipation,sadness,surprise	very much	small snack	not at all	0-0.5L	moderately	1111
C	87	F	7	8	2	4 - pitch,s&c, strength,cardiovascular	5 - joy,fear,anticipation,sadness,surprise	somewhat	nothing	somewhat	0-0.5L	somewhat	1111
C	88	F	9	8	4	5 - pitch,s&c, strength,cardiovascular, flexibility	5 - joy,fear,anticipation,sadness,trust	very much	nothing	very much	0-0.5L	very much	1111
C	89	F	9	8	3	3 - pitch,s&c, strength	4 - joy,fear,anticipation,sadness	somewhat	small snack	somewhat	0-0.5L	moderately	1111
C	90	F	11	7	4	2 - pitch, s&c	2 -joy,sadness	somewhat	nothing	somewhat	0-0.5L	somewhat	1111
C	91	F	11	8	3	3 - pitch,s&c, strength	2 - joy,anticipation	moderately	full meal	moderately	none	very much	1111
C	92	F	10	8	0	5 - pitch,s&c, strength,cardiovascular, crosstraining	2 - joy,fear	somewhat	small snack	somewhat	none	somewhat	1111
C	93	F	11	9.5	5	4 - pitch,s&c, strength,cardiovascular	4 - joy,fear,disgust,anticipation	somewhat	nothing	moderately	0.5-1L	moderately	1111
C	94	F	8	9	2	6 - pitch,s&c, strength,cardiovascular, crosstraining, flexibility	3 - joy,anticipation,trust	moderately	large snack	moderately	0-0.5L	very much	1111
C	95	F	10	8	5	4 - pitch,s&c, strength,cardiovascular	3 - joy,anticipation,sadness	very much	full meal	moderately	0-0.5L	very much	1111
C	96	F	9	12	3	5 - pitch,s&c, strength,water-based, crosstraining	5 - joy,anticipation,sadness,surprise,trust	moderately	small snack	moderately	0.5-1L	very much	1111
C	97	F	13	10	4	4 - pitch,s&c, strength,cardiovascular	5 - joy,fear,anticipation,sadness,trust	moderately	full meal	very much	0.5-1L	very much	1111
C	98	F	6	8	0	5 - pitch, strength,cardiovascular, crosstraining, flexibility	2 - joy,sadness	moderately	small snack	very much	0-0.5L	very much	1111
C	99	F	12	5	5	4 - pitch,s&c, strength,cardiovascular	3 - joy,anticipation,trust	very much	full meal	very much	0-0.5L	very much	1111
C	100	F	13	5	3	6 - pitch, s&c, strength,cardiovascular, crosstraining, flexibility	5 - joy,fear,disgust,anticipation,sadness,surprise	somewhat	full meal	moderately	0.5-1L	moderately	1111
E	101	M	15	1111	3	5 - pitch, s&c, strength,cardiovascular, flexibility	4 - joy,fear,anticipation,sadness	very much	full meal	very much	0.5-1L	very much	orange
E	102	M	8	1111	7	5 - pitch, s&c, strength,cardiovascular, flexibility	3 - joy,fear,surprise	very much	large snack	moderately	0.5-1L	very much	banana
E	103	M	8	1111	4	4 - pitch,s&c, strength,cardiovascular	3 - joy,anticipation,trust	very much	full meal	moderately	0-0.5L	very much	banana
E	104	M	9	1111	4	4 - pitch,s&c, strength, flexibility	1 - joy	very much	full meal	very much	0.5-1L	very much	banana
E	105	M	10	1111	5	5 - pitch, s&c, strength,cardiovascular, flexibility	3 - joy,anticipation,sadness	very much	full meal	moderately	0.5-1L	very much	apple
E	106	M	12	1111	4	4 - pitch,s&c, strength,cardiovascular	5 - joy,fear,anticipation,sadness,trust	very much	large snack	moderately	0.5-1L	very much	orange
E	107	M	8	1111	3	5 - pitch, s&c, strength,cardiovascular, flexibility	5 - joy,anticipation,sadness,surprise,trust	very much	small snack	very much	1L+	very much	banana
E	108	M	7	1111	3	4 - pitch,s&c, strength,cardiovascular	2 - joy,anticipation	very much	large snack	very much	0.5-1L	very much	banana
E	109	M	10	1111	2	4 - pitch,s&c, strength,cardiovascular	4 - joy,anticipation,sadness,trust	very much	full meal	very much	1L+	very much	banana
E	110	M	7	1111	0	5 - pitch, s&c, strength,cardiovascular, flexibility	7 - joy,fear,disgust,anticipation,sadness,surprise,trust	moderately	full meal	very much	1L+	very much	banana
E	111	M	8	1111	0	6 - pitch, s&c, strength,cardiovascular, flexibility, crosstraining	5 - joy,anticipation,sadness,surprise,trust	moderately	large snack	very much	1L+	very much	banana
E	112	M	18	1111	3	5 - pitch, s&c, strength,cardiovascular, flexibility	3 - joy,anticipation,trust	very much	small snack	very much	1L+	very much	orange
E	113	M	8	1111	5	3 - pitch,s&c, strength	5 - joy,disgust,anticipation,surprise,trust	very much	full meal	somewhat	0.5-1L	very much	orange
E	114	M	6	1111	2	5 - pitch, s&c, strength,cardiovascular, flexibility	2 - joy,anticipation	very much	full meal	very much	0.5-1L	very much	orange
E	115	M	18	1111	2	4 - pitch,s&c, strength,cardiovascular	2 - joy,anticipation	very much	full meal	moderately	0-0.5L	very much	apple

## Sheet: Coded Pre
C0/E1	ID	Team gender	How tired do you feel currently?	How many hours did you sleep last night?	How strong is your appetite currently?	What forms of training do you undertake during match season?	Which emotions have you experienced in the past 24 hours?	How much are you looking forward to playing in this sports match?	What have you eaten in the last two hours?	How much are you looking forward to the exercise involved in this sports match?	How much water have you drunk today?	How motivated do you feel to win this sports match?	LED food
C	1	M	10	10	2	4 - pitch, s&c, cardiovascular, strength	4 - joy, anticipation, surprise, trust	3	4	3	2	3	1111
C	2	M	10	9	3	3 - pitch, s&c, strength	2 - joy, anticipation	3	3	3	3	3	1111
C	3	M	14	10	4	4 - pitch, s&c, strength, flexibility	6 - joy, anticipation, fear, sadness, anger, trust	3	2	3	1	3	1111
C	4	M	10	9	0	4 - pitch, s&c, cardiovascular, strength	4 - anticipation, fear, sadness, surprise	3	4	3	2	3	1111
C	5	M	6	7	2	3 - pitch, cardiovascular, flexibility	3 - joy, anticipation, anxiety	3	3	3	2	3	1111
C	6	M	12	7	3	5 - pitch, s&c, cardiovascular, strength, cross	4 - joy, disgust, surprise, anger	3	3	3	2	3	1111
C	7	M	12	9	4	3 - pitch, s&c, flexibility		3	2	3	2	3	1111
C	8	M	8	6	4	4 - pitch, s&c, cardiovascular, strength	1 - anticipation	3	1	1	2	3	1111
C	9	M	11	7	1	3 - pitch, s&c, cardiovascular	3 - joy, surprise, trust	3	3	3	2	3	1111
C	10	M	8	8.5	4	4 - pitch, s&c, cardiovascular, strength	1 - anticipation	3	4	3	3	3	1111
C	11	M	6	8	0	4 - pitch, s&c, cardiovascular, strength	3 - anticipation, surprise, trust	3	3	3	4	3	1111
C	12	M	13	6	8	3 - pitch, strength, cardiovascular	1 - sadness	3	3	3	2	3	1111
C	13	M	6	8	4	4 - pitch, s&c, cardiovascular, strength	1 - anticipation	3	3		2	3	1111
C	14	M	12	8	2	4 - pitch, s&c, cardiovascular, strength	4 - joy, disgust, surprise, trust	2	3	2	2	3	1111
C	15	M	6	9	6	4 - pitch, s&c, cardiovascular, strength	3 - joy, anticipation, surprise	3	2	3	3	3	1111
E	16	W	13	1111	3	4 - pitch, s&c, cardiovascular, strength	3 - anticipation, surprise, stress	2	4	3	1	3	orange
E	17	W	8	1111	2	5 - pitch, s&c, cardiovascular, strength, flexibility	2 - joy, sadness	2	2	3	2	3	none
E	18	W	11	1111	4	4 - pitch, s&c, cardiovascular, strength	2 - joy, anticipation	3	2	3	3	3	banana
E	19	W	10	1111	4	4 - pitch, s&c, cardiovascular, strength	2 - joy, trust	3	2	2	3	3	banana
E	20	W	14	1111	3	4 - pitch, s&c, cardiovascular, strength	2 - joy, sadness	3	3	2	3	2	apple
E	21	W	13	1111	0	4 - pitch, s&c, cardiovascular, strength	4 - joy, fear, surprise, trust	3	4	2	2	3	banana
E	22	W	10	1111	0	4 - pitch, s&c, cardiovascular, strength	3 - joy, anticipation, surprise	3	3	3	3	3	orange
E	23	W	16	1111	4	4 - pitch, s&c, cardiovascular, strength	3 - anticipation, sadness, surprise	2	4	1	2	2	orange
E	24	W	15	1111	3	5 - pitch, s&c, cardiovascular, strength, flexibility	3 - joy, anticipation, sadness	3	3	2	2	3	apple
E	25	W	16	1111	2	4 - pitch, s&c, cardiovascular, strength	1 - anticipation	2	1	2	3	3	none
E	26	W	11	1111	1	4 - pitch, s&c, cardiovascular, strength	8 - joy, anticipation, fear, sadness, surprise, anger, trust, stress	2	2	1	1	2	apple
E	27	W	9	1111	1	4 - pitch, s&c, cardiovascular, strength	2 - joy, surprise	2	3	2	3	2	orange
E	28	W	10	1111	0	5 - pitch, s&c, cardiovascular, strength, flexibility	4 - joy, anticipation, fear, surprise	3	4	2	3	3	banana
E	29	W	10	1111	3	4 - pitch, s&c, cardiovascular, strength	4 - joy, anticipation, sadness, surprise	3	4	2	3	3	apple
E	30	M	10	1111	4	3 - pitch, s&c, cardiovascular	3 - joy, anticipation, sadness	3	3	3	3	3	apple
E	31	M	8	1111	3	3 - pitch, s&c, cardiovascular	4 - joy, sadness, surprise, trust	3	3	3	2	3	banana
E	32	M	14	1111	1	6 - pitch, s&c, cardiovascular, cross, strength, flexibility	6 - joy, anticipation, fear, surprise, anger, trust	3	4	3	4	3	banana
E	33	M	12	1111	5	2 - pitch, strength	5 - joy, anticipation, fear, surprise, trust	3	4	3	3	3	banana
E	34	M	13	1111	3	1 - pitch	3 - joy, anticipation, surprise	3	3	3	2	3	orange
E	35	M	10	1111	0	5 - pitch, s&c, cardiovascular, strength, flexibility	4 - sadness, disgust, surprise, trust	2	3	1	2	3	apple
E	36	M	8	1111	3	4 - pitch, s&c, cardiovascular, strength	4 - joy, sadness, surprise, trust	3	4	3	3	3	banana
E	37	M	10	1111	6	2 - pitch, cardiovascular	3 - joy, disgust, surprise	3	4	3	2	3	banana
E	38	M	7	1111	0	2 - pitch, cardiovascular	6 - joy, anticipation, disgust, surprise, anger, trust	3	4	3	2	3	banana
E	39	M	11	1111	3	1 - pitch	5 - joy, anticipation, sadness, surprise, anger	3	3	3	3	3	apple
E	40	M	5	1111	3	2 - pitch, cardiovascular	1 - anticipation	3	3	3	3	3	apple
E	41	M	7	1111	6	2 - pitch, cardiovascular	5 - joy, anticipation, fear, anger, trust	3	3	3	3	3	orange
E	42	M	7	1111	1	3 - pitch, strength,cardiovascular	4 - joy, anticipation, sadness, disgust	3	3	3	3	3	orange
C	43	W	15	5	4	4 - pitch, s&c, cardiovascular, strength	2 - joy, anger	2	3	1	1	2	1111
C	44	W	14	7	10	3 - pitch, strength,cardiovascular	2 - joy, sadness	2	4	2	2	2	1111
C	45	W	17	8.5	0	5 - pitch, s&c, cardiovascular, strength, flexibility	5 - anticipation, fear, sadness, surprise, anger	1	4	2	2	2	1111
C	46	W	10	9	6	4 - pitch, s&c, cardiovascular, strength	2 - fear, sadness	4	3	4	3	4	1111
C	47	W	12	9	6	3 - pitch, strength,cardiovascular	4 - joy, sadness, anger, trust	4	3	3	2	3	1111
C	48	W	12	8	7	4 - pitch, s&c, cardiovascular, strength	4 - joy, sadness, disgust, anger	3	2	3	3	2	1111
C	49	W	14	8.5	2	3 - pitch, s&c, cardiovascular	2 - joy, anticipation	2	3	2	3	3	1111
C	50	W	8	7.5	2	0	1 - anticipation	3	3	3	3	3	1111
C	51	W	10	8	0	4 - pitch, s&c, cardiovascular, strength	3 - joy, anticipation, anger	3	4	3	2	2	1111
C	52	W	7	7.5	2	5 - pitch, s&c, cross, cardiovascular, strength	3 - joy, anticipation, trust	3	3	4	3	3	1111
C	53	W	10	7.5	2	1 - pitch	4 - joy, anticipation, fear, surprise	3	3	2	2	4	1111
C	54	W	11	9.5	2	5 - pitch, s&c, cardiovascular, strength, flexibility	4 - joy, anticipation, anger, anxiety	4	4	4	3	4	1111
C	55	W	8	9	6	4 - pitch, s&c, cardiovascular, strength	3 - joy, nervous, trust	3	4	3	3	4	1111
E	56	W	11	1111	0	4 - pitch, s&c, cardiovascular,flexibility	3 - joy,anticipation,sadness	3	3	3	2	4	banana
E	57	W	11	1111	1	1 - s&c	1 - joy	4	4	3	3	4	banana
E	58	W	10	1111	4	1 - strength	1 - joy	3	3	3	3	3	apple
E	59	W	10	1111	2	1 - pitch	1 - anticipation	4	3	4	2	4	banana
E	60	W	11	1111	1	2 - pitch,s&c	3 - fear,anticipation,trust	3	4	4	3	3	none
E	61	W	9	1111	3	6 - pitch,strength,cross training,s&c,cardiovascular,flexibility	1 - anticipation	2	4	3	2	4	apple
E	62	W	15	1111	6	1 - pitch	1 - joy	4	2	2	3	4	banana
E	63	W	13	1111	6	3 - pitch,s&c,cardiovascular	1 - joy	2	3	2	2	4	orange
E	64	W	15	1111	5	1 - pitch	1 - anticipation	4	2	3	2	4	apple
E	65	W	13	1111	6	1 - pitch	1 - trust	4	3	4	2	4	banana
E	66	W	12	1111	0	1 - pitch		4	3	4	3	4	none
E	67	W	6	1111	1	4 - pitch,strength,cardiovascular,flexibility	3 - joy,anticipation,surprise	4	3	4	2	4	apple
E	68	W	7	1111	1	1 - pitch	1 - anticipation	4	1	4	2	4	orange
E	69	W	14	1111	1	3 - pitch,s&c,cardiovascular	1 - anticipation	2	4	3	2	2	apple
E	70	W	15	1111	9	4 - pitch,s&c,cardiovascular,flexibility	5 - joy,fear,anticipation,sadness,trust	3	4	2	2	4	banana
C	71	M	11	8	3	3 - pitch,strength,cardiovascular	3 - joy,fear,anticipation	4	3	4	3	4	1111
C	72	M	8	8	1	2 - pitch,cardiovascular	2 - joy,anticipation	3	2	3	4	4	1111
C	73	M	8	8	4	3 - pitch,strength,cardiovascular	2 - joy,anticipation	4	2	4	2	4	1111
C	74	M	8	8	2	3 - pitch,strength,s&c	5 - joy,fear,anticipation,surprise,trust	4	3	4	3	4	1111
C	75	M	16	8	1	3 - pitch,strength,s&c	3 - joy,anticipation,trust	3	4	3	3	4	1111
C	76	M	7	9	1	3 - pitch,strength,cardiovascular	3 - joy,anticipation,surprise	4	4	4	4	4	1111
C	77	M	7	8	0	1 -pitch	3 - joy,sadness,trust	4	2	4	3	4	1111
C	78	M	18	7	6	1 -pitch	5 - joy,fear,anticipation,sadness,trust	4	4	3	2	3	1111
C	79	M	15	8	4	1 -pitch	3 - joy,fear,anticipation	4	1	3	3	4	1111
C	80	M	10	6	3	1 -pitch	1 - joy	4	4	4	3	4	1111
C	81	M	8	5	4	6 - pitch,strength,cross training,s&c,cardiovascular,flexibility	3 - joy,anticipation,sadness	3	2	3	4	4	1111
C	82	M	8	7	6	2 - pitch,strength	3 - joy,anticipation,trust	4	2	4	4	4	1111
C	83	M	12	8	6	2 - pitch,strength	3 - joy,anticipation,sadness	4	4	3	3	4	1111
C	84	M	10	7	4	3 - pitch,strength,cardiovascular	2 - joy,anticipation	3	4	3	2	4	1111
C	85	M	11	7	2	2 - pitch,strength	3 - joy,anticipation,surprise	4	4	4	4	3	1111
C	86	F	15	9	8	4 - pitch,s&c, strength,cardiovascular	5 - joy,disgust,anticipation,sadness,surprise	4	2	1	2	3	1111
C	87	F	7	8	2	4 - pitch,s&c, strength,cardiovascular	5 - joy,fear,anticipation,sadness,surprise	2	1	2	2	2	1111
C	88	F	9	8	4	5 - pitch,s&c, strength,cardiovascular, flexibility	5 - joy,fear,anticipation,sadness,trust	4	1	4	2	4	1111
C	89	F	9	8	3	3 - pitch,s&c, strength	4 - joy,fear,anticipation,sadness	2	2	2	2	3	1111
C	90	F	11	7	4	2 - pitch, s&c	2 -joy,sadness	2	1	2	2	2	1111
C	91	F	11	8	3	3 - pitch,s&c, strength	2 - joy,anticipation	3	4	3	1	4	1111
C	92	F	10	8	0	5 - pitch,s&c, strength,cardiovascular, crosstraining	2 - joy,fear	2	2	2	1	2	1111
C	93	F	11	9.5	5	4 - pitch,s&c, strength,cardiovascular	4 - joy,fear,disgust,anticipation	2	1	3	3	3	1111
C	94	F	8	9	2	6 - pitch,s&c, strength,cardiovascular, crosstraining, flexibility	3 - joy,anticipation,trust	3	3	3	2	4	1111
C	95	F	10	8	5	4 - pitch,s&c, strength,cardiovascular	3 - joy,anticipation,sadness	4	4	3	2	4	1111
C	96	F	9	12	3	5 - pitch,s&c, strength,water-based, crosstraining	5 - joy,anticipation,sadness,surprise,trust	3	2	3	3	4	1111
C	97	F	13	10	4	4 - pitch,s&c, strength,cardiovascular	5 - joy,fear,anticipation,sadness,trust	3	4	4	3	4	1111
C	98	F	6	8	0	5 - pitch, strength,cardiovascular, crosstraining, flexibility	2 - joy,sadness	3	2	4	2	4	1111
C	99	F	12	5	5	4 - pitch,s&c, strength,cardiovascular	3 - joy,anticipation,trust	4	4	4	2	4	1111
C	100	F	13	5	3	6 - pitch, s&c, strength,cardiovascular, crosstraining, flexibility	5 - joy,fear,disgust,anticipation,sadness,surprise	2	4	3	3	3	1111
E	101	M	15	1111	3	5 - pitch, s&c, strength,cardiovascular, flexibility	4 - joy,fear,anticipation,sadness	4	4	4	3	4	orange
E	102	M	8	1111	7	5 - pitch, s&c, strength,cardiovascular, flexibility	3 - joy,fear,surprise	4	3	3	3	4	banana
E	103	M	8	1111	4	4 - pitch,s&c, strength,cardiovascular	3 - joy,anticipation,trust	4	4	3	2	4	banana
E	104	M	9	1111	4	4 - pitch,s&c, strength, flexibility	1 - joy	4	4	4	3	4	banana
E	105	M	10	1111	5	5 - pitch, s&c, strength,cardiovascular, flexibility	3 - joy,anticipation,sadness	4	4	3	3	4	apple
E	106	M	12	1111	4	4 - pitch,s&c, strength,cardiovascular	5 - joy,fear,anticipation,sadness,trust	4	3	3	3	4	orange
E	107	M	8	1111	3	5 - pitch, s&c, strength,cardiovascular, flexibility	5 - joy,anticipation,sadness,surprise,trust	4	2	4	4	4	banana
E	108	M	7	1111	3	4 - pitch,s&c, strength,cardiovascular	2 - joy,anticipation	4	3	4	3	4	banana
E	109	M	10	1111	2	4 - pitch,s&c, strength,cardiovascular	4 - joy,anticipation,sadness,trust	4	4	4	4	4	banana
E	110	M	7	1111	0	5 - pitch, s&c, strength,cardiovascular, flexibility	7 - joy,fear,disgust,anticipation,sadness,surprise,trust	3	4	4	4	4	banana
E	111	M	8	1111	0	6 - pitch, s&c, strength,cardiovascular, flexibility, crosstraining	5 - joy,anticipation,sadness,surprise,trust	3	3	4	4	4	banana
E	112	M	18	1111	3	5 - pitch, s&c, strength,cardiovascular, flexibility	3 - joy,anticipation,trust	4	2	4	4	4	orange
E	113	M	8	1111	5	3 - pitch,s&c, strength	5 - joy,disgust,anticipation,surprise,trust	4	4	2	3	4	orange
E	114	M	6	1111	2	5 - pitch, s&c, strength,cardiovascular, flexibility	2 - joy,anticipation	4	4	4	3	4	orange
E	115	M	18	1111	2	4 - pitch,s&c, strength,cardiovascular	2 - joy,anticipation	4	4	3	2	4	apple

## Sheet: Raw Post
C0/E1	ID	Team gender	Won or Lost Match?	How tired do you feel currently?	Have you already had something to eat or drink since the match finished? If so, what did you have?	How much did you enjoy playing in this sports match?	Did the score affect your enjoyment of the match?	How much did you enjoy the exercise involved during this sports match?	How much water did you drink during the match? (warm-up, pitch time, breaks and cool-down)	How motivated do you feel to win your next sports match?	How strong is your appetite currently?	Which elements of your fitness did you utilise during your sports match?	Which emotions did you experience during the match?	Exertion A	Exertion B	Exertion C	Exertion D	What did you think this study was about?	Food item	H vs L ED	Switch?
C	1	M	L																		1111
C	2	M	L	16	water	somewhat	very much	somewhat	0-0.5L	very much	4	5 - cardiovascular endurance, speed, muscular strength, power, balance and co-ordination	4 - fear, disgust, anger, sadness	16	19	12	17	exercise	biscuit	H	1111
C	3	M	L	10	no	somewhat	very much	moderately	0-0.5L	very much	3	8 - cardiovascular endurance, muscular endurance, speed, motor skills, muscular strength, power, agility, balance and co-ordination	3 - joy, anger, sadness	16	16	11	9	fat	chocolate	H	1111
C	4	M	L	16	no	somewhat	very much	moderately	0-0.5L	very much	0	8 - cardiovascular endurance, muscular endurance, speed, flexibility, motor skills, power, agility, balance and co-ordination	5 - joy, disgust, anger, trust, sadness	8	18	15	15		chocolate	H	1111
C	5	M	L	11	no	moderately	very much	moderately	none	very much	6	6 - cardiovascular endurance, speed, motor skills, power, agility, balance and co-ordination	4 - joy, anticipation, anger, sadness	12	18	16	20		chocolate	H	1111
C	6	M	L	17	water	not at all	very much	somewhat	0-0.5L	moderately	4	9 - cardiovascular endurance, muscular endurance, speed, flexibility, motor skills, muscular strength, power, agility, balance and co-ordination	6 - disgust, anticipation, anger, trust, sadness, surprise	12	11	14	15	work under exertion	biscuit	H	1111
C	7	M	L	20	no	somewhat	very much	not at all	0-0.5L	moderately	4	2 - cardiovascular endurance, muscular endurance	1 - anger	10	12	9	14		orange	L	1111
C	8	M	L	17	no	moderately	very much	not at all	1L+	very much	0	8 - cardiovascular endurance, muscular endurance, speed, flexibility, motor skills, power, agility, balance and co-ordination	4 - fear, disgust, anger, sadness	11	13	14	12		chocolate	H	1111
C	9	M	L	19	no	moderately	very much	somewhat	0-0.5L	very much	4	8 - cardiovascular endurance, muscular endurance, speed, flexibility, motor skills, power, agility, balance and co-ordination	3 - fear, anger, disappointment	13	15	17	18	lifestyle choices within sports teams	chocolate	H	1111
C	10	M	L	15	no	not at all	very much	moderately	0.5-1L	very much	8	7 - cardiovascular endurance, speed, flexibility, motor skills, agility, balance and co-ordination, body composition	3 - disgust, anger, sadness	14	18	14	15		banana	L	1111
C	11	M	L	16	electrolyte drink	moderately	somewhat	moderately	0-0.5L	very much	7	9 - cardiovascular endurance, muscular endurance, speed, flexibility, motor skills, muscular strength, power, agility, balance and co-ordination	6 - joy, fear, disgust, anticipation, trust, sadness, surprise	12	14	18	17	mental perspective in a competitive sport	chocolate	H	1111
C	12	M	L	18	no	somewhat	very much	very much	0.5-1L	very much	9	8 - cardiovascular endurance, muscular endurance, speed, flexibility, motor skills, muscular strength, agility, balance and co-ordination	3 - disgust, anger, sadness	12	20	16	18		chocolate	H	1111
C	13	M	L	12	water	somewhat	very much	somewhat	0-0.5L	very much	7	5 - speed, flexibility, motor skills, agility, balance and co-ordination	3 - anticipation, anger, sadness	10	14	12	17		chocolate	H	1111
C	14	M	L	18	no	moderately	very much	somewhat	0.5-1L	very much	4	7 - cardiovascular endurance, speed, flexibility, motor skills, power, agility, balance and co-ordination	4 - joy, disgust, anger, sadness	16	12	14	16	exertion	biscuit	H	1111
C	15	M	L	17	water	moderately	somewhat	very much	1L+	very much	8	9 - cardiovascular endurance, muscular endurance, speed, flexibility, motor skills, muscular strength, power, agility, balance and co-ordination	5 - joy, anticipation, frustration, anger, surprise	10	14	17	14		chocolate	H	1111
E	16	F	L	16	no	moderately	somewhat	very much	none	very much	6	7 - cardiovascular endurance, muscular endurance, speed, flexibility, motor skills, power, agility, balance and co-ordination	3 - joy, trust, anticipation	18	17	18	18		orange	L	N
E	17	F	L	12	water	moderately	not at all	moderately	0.5-1L	moderately	6	8 - cardiovascular endurance, muscular endurance, speed, motor skills, muscular strength, power, agility, balance and co-ordination	4 - joy, fear, anger, trust	14	18	16	14		biscuit	H	Y
E	18	F	L	15	water	moderately	very much	moderately	0-0.5L	very much	3	8 - cardiovascular endurance, muscular endurance, speed, motor skills, muscular strength, power, agility, balance and co-ordination	4 - anticipation, anger, trust, surprise	17	15	16	14	athlete performance	granola bar	H	Y
E	19	F	L	17	water	very much	somewhat	very much	0.5-1L	very much	10	6 - cardiovascular endurance, muscular endurance, speed, muscular strength, power, agility	4 - joy, anger, trust, sadness	17	17	17	17	how hard we work	chocolate	H	Y
E	20	F	L	14	no	somewhat	somewhat	not at all	0-0.5L	moderately	4	6 - muscular endurance, speed, flexibility, motor skills, power, agility	7 - joy, fear, disgust, anticipation, anger, sadness, surprise	17	20	15	17		biscuit	H	Y
E	21	F	L
E	22	F	L	15	no	moderately	moderately	moderately	0-0.5L	moderately	4	7 - cardiovascular endurance, speed, motor skills, muscular strength, power, agility, balance and co-ordination	4 - joy, anticipation, anger, surprise	18	18	16	18	student athlete lifestyle	orange	L	N
E	23	F	L
E	24	F	L
E	25	F	L
E	26	F	L	16	no	moderately	not at all	somewhat	none	moderately	7	8 - cardiovascular endurance, muscular endurance, speed, motor skills, muscular strength, power, agility, balance and co-ordination	3 - disgust, anticipation, trust	16	17	20	20	how lifestyle affects high performance sport	apple	L	N
E	27	F	L	15	lucozade	moderately	very much	moderately	0.5-1L	very much	6	9 - cardiovascular endurance, muscular endurance, speed, flexibility, motor skills, muscular strength, power, agility, balance and co-ordination	5 - joy, fear, anticipation, anger, trust	15	14	15	16	exercise, rest and energy	banana	L	N
E	28	F	L	16	no	very much	somewhat	moderately	0-0.5L	very much	3	7 - cardiovascular endurance, muscular endurance, speed, muscular strength, power, agility, balance and co-ordination	3 - joy, anticipation, trust	15	19	14	15	fitness in high-performing athletes	banana	L	N
E	29	F	L	16	water	somewhat	moderately	somewhat	0-0.5L	very much	6	8 - cardiovascular endurance, muscular endurance, speed, motor skills, muscular strength, power, agility, balance and co-ordination	4 - joy, anger, trust, sadness	13	18	16	15	how athletes take care of their body	biscuit	H	Y
E	30	M	L	15	water	moderately	moderately	very much	1L+	very much	8	7 - cardiovascular endurance, muscular endurance, speed, motor skills, muscular strength, agility, balance and co-ordination	4 - joy, anticipation, anger, sadness	15	12	15	12		apple	H	Y
E	31	M	L	18	no	moderately	moderately	moderately	0.5-1L	very much	8	9 - cardiovascular endurance, muscular endurance, speed, flexibility, motor skills, muscular strength, power, agility, balance and co-ordination	8 - joy, fear, disgust, anticipation, anger, trust, sadness, surprise	15	16	14	14		chocolate	H	Y
E	32	M	L	18	water	very much	moderately	very much	1L+	very much	6	9 - cardiovascular endurance, muscular endurance, speed, flexibility, motor skills, muscular strength, power, agility, balance and co-ordination	8 - joy, fear, disgust, anticipation, anger, trust, sadness, surprise	15	18	13	13	comparing sports exertion levels	chocolate	H	Y
E	33	M	L	16	water	moderately	moderately	somewhat	0-0.5L	very much	8	5 - cardiovascular endurance, speed, flexibility, power, agility	4 - joy, anticipation, anger, trust	12	16	13	18	elite athletes	chocolate	H	Y
E	34	M	L	14	water	very much	moderately	very much	0-0.5L	very much	6	6 - cardiovascular endurance, speed, muscular strength, power, agility, balance and co-ordination, body composition	4 - joy, anticipation, sadness, surprise	12	13	15	15	mental preparation and after a match	orange	L	N
E	35	M	L	12	no	very much	very much	somewhat	none	moderately	4	6 - flexibility, motor skills, muscular strength, power, agility, balance and co-ordination, body composition	3 - joy, anger, sadness	13	15	10	10	how visible effort changes with sport	chocolate	H	Y
E	36	M	L	13	water	moderately	very much	moderately	0-0.5L	very much	7	6 - cardiovascular endurance, speed, motor skills, power, agility, balance and co-ordination	8 - joy, fear, disgust, anticipation, anger, trust, sadness, surprise	13	17	15	16	mindset of an athlete	chocolate	H	Y
E	37	M	L	17	no	very much	somewhat	moderately	0-0.5L	very much	9	8 - cardiovascular endurance, muscular endurance, speed, flexibility, motor skills, muscular strength, power, balance and co-ordination	4 - joy, fear, anger, sadness	14	16	18	17		chocolate	H	Y
E	38	M	L	10	water	somewhat	not at all	moderately	0-0.5L	somewhat	4	8 - cardiovascular endurance, muscular endurance, speed, motor skills, power, agility, balance and co-ordination, body composition	6 - joy, disgust, anticipation, anger, sadness, surprise	13	19	11	17		chocolate	H	Y
E	39	M	L	16	isotonic drink	very much	moderately	moderately	0.5-1L	very much	7	9 - cardiovascular endurance, muscular endurance, speed, flexibility, motor skills, muscular strength, power, agility, balance and co-ordination	5 - joy, anticipation, anger, trust, sadness	14	17	12	16	lifestyle/diet affecting sport	chocolate	H	Y
E	40	M	L	18	lucozade	moderately	moderately	somewhat	0-0.5L	very much	6	7 - cardiovascular endurance, muscular endurance, speed, flexibility, agility, balance and co-ordination	4 - anticipation, anger, trust, sadness	15	12	16	15	how sports affects students	chocolate	H	Y
E	41	M	L	16	no	somewhat	very much	moderately	0-0.5L	very much	7	8 - cardiovascular endurance, muscular endurance, speed, flexibility, muscular strength, power, agility, balance and co-ordination	3 - disgust, anger, sadness	10	17	8	15	sports psychology	chocolate	H	Y
E	42	M	L	17	lucozade	moderately	very much	very much	none	very much	0	7 - cardiovascular endurance, speed, flexibility, motor skills agility, balance and co-ordination	2 - anticipation, anger
C	43	F	W	17	water	moderately	very much	moderately	none	moderately	8	6 - cardiovascular endurance, speed, motor skills, power, agility, balance and co-ordination	3 - joy, anticipation, trust	13	17	16	18	exercise quality in relation to nutrition and sleep	banana	L	1111
C	44	F	W	12	water	moderately	very much	moderately	none	moderately	6	4 - cardiovascular endurance, muscular endurance, speed, agility	3 - joy, fear, anticipation	18	18	20	17	high performance athletes	chocolate	H	1111
C	45	F	W	18	no	somewhat	very much	not at all	none	moderately	1	0	3 - joy, anticipation, surprise	16	19	14	12	how exercise alters your perception of food	chocolate	H	1111
C	46	F	W	19	water	very much	very much	not at all	0-0.5L	very much	7	6 - cardiovascular endurance, muscular endurance, speed, motor skills, agility, balance and co-ordination	3 - joy, anticipation, surprise	18	14	13	14		chocolate	H	1111
C	47	F	W	18	water	very much	very much	moderately	0.5-1L	moderately	8	8 - cardiovascular endurance, muscular endurance, speed, motor skills, muscular strength, power, agility, balance and co-ordination	3 - joy, anticipation, surprise	15	16	15	15		chocolate	H	1111
C	48	F	W	18	water	moderately	somewhat	moderately	0-0.5L	somewhat	7	9 - cardiovascular endurance, muscular endurance, speed, motor skills, muscular strength, power, agility, balance and co-ordination, body composition	6 - joy, disgust, anticipation, anger, trust, surprise	13	16	15	9	food affecting exercise	chocolate	H	1111
C	49	F	W	10	water	moderately	moderately	moderately	0-0.5L	moderately	6	7 - cardiovascular endurance, muscular endurance, speed, motor skills, power, agility, balance and co-ordination	2 - joy, anticipation	14	16	16	16		chocolate	H	1111
C	50	F	W	10	no	moderately	somewhat	moderately	0-0.5L	moderately	4	4 - speed, flexibility, agility, balance and co-ordination	2 - joy, anticipation	10	16	8	7		banana	L	1111
C	51	F	W	8	water	very much	very much	moderately	0-0.5L	moderately	2	9 - cardiovascular endurance, muscular endurance, speed, flexibility, motor skills, muscular strength, power, agility, balance and co-ordination	3 - joy, anticipation, trust	10	11	14	13		banana	L	1111
C	52	F	W	17	no	very much	moderately	very much	0-0.5L	moderately	7	10 - cardiovascular endurance, muscular endurance, speed, flexibility, motor skills, muscular strength, power, agility, balance and co-ordination, body composition	5 - joy, fear, anticipation, anger, trust	11	19	15	17		banana	L	1111
C	53	F	W	15	no	moderately	very much	somewhat	0-0.5L	very much	6	8 - cardiovascular endurance, muscular endurance, speed, motor skills, muscular strength, power, agility, balance and co-ordination	4 - joy, fear, anticipation, anger	17	12	15	16		chocolate	H	1111
C	54	F	W	14	water	very much	moderately	very much	0-0.5L	moderately	0	8 - cardiovascular endurance, muscular endurance, speed, flexibility, motor skills, power, agility, balance and co-ordination	3 - joy, anticipation, surprise	15	15	15	19	performance ability of an athlete	biscuit	H	1111
C	55	F	W	14	water	very much	very much	moderately	0.5-1L	moderately	6	5 - cardiovascular endurance, speed, flexibility, agility, balance and co-ordination	6 - joy, fear, anticipation, happy, trust, surprise	17	15	18	16	cool	chocolate	H	1111
E	56	F	L	15	water	moderately	moderately	very much	0.5-1L	very much	1	10 - cardiovascular endurance, muscular endurance, speed, flexibility, motor skills, muscular strength, power, agility, balance and co-ordination, body composition	6 - joy, disgust, anger, trust, sadness, surprise	17	19	18	18		banana	L	N
E	57	F	L	12	no	moderately	very much	moderately	0.5-1L	very much	8	9 - cardiovascular endurance, speed, flexibility, motor skills, muscular strength, power, agility, balance and co-ordination, body composition	5 - joy, anticipation, frustration, trust, sadness	10	14	12	14		apple	L	N
E	58	F	L	17	no	moderately	moderately	moderately	0-0.5L	very much	8	7 - cardiovascular endurance, muscular endurance, speed, motor skills, power, agility, balance and co-ordination	5 - joy, frustration, anger, trust, sadness	15	17	17	14		biscuit	H	Y
E	59	F	L	13	no	not at all	very much	very much	0.5-1L	very much	7	7 - cardiovascular endurance, muscular endurance, speed, motor skills, muscular strength, power, balance and co-ordination	3 - anticipation, anger, sadness	13	17	15	15		biscuit	H	Y
E	60	F	L	8	no	moderately	moderately	somewhat	0.5-1L	very much	8	5 - cardiovascular endurance, motor skills, muscular strength, power, agility	3 - joy, anticipation, anger	10	18	12	13		biscuit	H	Y
E	61	F	L	9	no	moderately	very much	moderately	0-0.5L	very much	6	8 - cardiovascular endurance, muscular endurance, speed, flexibility, motor skills, muscular strength, agility, balance and co-ordination	3 - anticipation, frustration, stress	10	18	15	15		orange	L	N
E	62	F	L	18	water	moderately	very much	somewhat	0-0.5L	very much	8	10 - cardiovascular endurance, muscular endurance, speed, flexibility, motor skills, muscular strength, power, agility, balance and co-ordination, body composition	5 - joy, fear, anticipation, trust, sadness	13	17	10	8		banana	L	N
E	63	F	L	15	no	somewhat	very much	somewhat	0-0.5L	very much	9	10 - cardiovascular endurance, muscular endurance, speed, flexibility, motor skills, muscular strength, power, agility, balance and co-ordination, body composition	4 - joy, anticipation, anger, sadness	16	18	15	12		chocolate	H	Y
E	64	F	L	20	water	very much	moderately	very much	0.5-1L	very much	4	9 - cardiovascular endurance, muscular endurance, speed, flexibility, motor skills, muscular strength, power, agility, balance and co-ordination	7 - anticipation, frustration, motivation, anger, trust, sadness, surprise	18	16	20	16	quality of exercise related to nutrition intake	apple	L	N
E	65	F	L	16	no	somewhat	very much	moderately	none	very much	7	8 - cardiovascular endurance, speed, motor skills, muscular strength, power, agility, balance and co-ordination, body composition	4 - joy, anger, trust, sadness	11	16	16	13	sports psychology	orange	L	N
E	66	F	L	10	no	very much	somewhat	very much	0-0.5L	very much	2	10 - cardiovascular endurance, muscular endurance, speed, flexibility, motor skills, muscular strength, power, agility, balance and co-ordination, body composition	3 - joy, anticipation, trust	14	14	14	14		orange	L	N
E	67	F	L	14	no	very much	moderately	very much	0-0.5L	very much	6	6 - muscular endurance, flexibility, motor skills, muscular strength, power, balance and co-ordination	3 - joy, anticipation, anger	15	16	17	15	drinking and eating habits non-athlete vs athlete	biscuit	H	Y
E	68	F	L	12	water	moderately	very much	very much	0-0.5L	very much	7	9 - cardiovascular endurance, muscular endurance, speed, flexibility, motor skills, muscular strength, power, agility, balance and co-ordination	5 - joy, frustration, elation, anger, sadness	15	17	12	12		biscuit	H	Y
E	69	F	L	15	water	somewhat	moderately	somewhat	none	moderately	7	7 - cardiovascular endurance, muscular endurance, speed, muscular strength, power, agility, balance and co-ordination	7 - joy, anticipation, frustration, anger, trust, sadness, surprise	8	13	17	10	comparing how athletes view themselves in relation to their respective teams	apple	L	N
E	70	F	L
C	71	M	W	12	jaffa cake	moderately	very much	moderately	0.5-1L	very much	7	9 - cardiovascular endurance, muscular endurance, speed, flexibility, motor skills, muscular strength, power, agility, balance and co-ordination	5 - joy, fear, anticipation, anger, trust	12	15	12	11	life of an athlete, how eating and emotions affect performance	apple	L	1111
C	72	M	W	10	no	moderately	very much	moderately	0.5-1L	very much	4	5 - cardiovascular endurance, speed, muscular strength, power, balance and co-ordination	5 - joy, fear, disgust, anger, surprise	10	14	12	16		apple	L	1111
C	73	M	W	17	wine gums	very much	very much	very much	0-0.5L	very much	1	8 - cardiovascular endurance, muscular endurance, speed, flexibility, muscular strength, power, agility, balance and co-ordination	4 - joy, anticipation, trust, surprise	12	15	14	17		orange	L	1111
C	74	M	W	14	jaffa cake	moderately	moderately	moderately	0-0.5L	very much	2	10 - cardiovascular endurance, muscular endurance, speed, flexibility, motor skills, muscular strength, power, agility, balance and co-ordination, body composition	6 - joy, fear, anticipation, anger, trust, surprise	8	16	14	15		banana	L	1111
C	75	M	W	19	jaffa cake	very much	somewhat	moderately	0.5-1L	very much	6	7 - cardiovascular endurance, speed, flexibility, muscular strength, power, agility, balance and co-ordination	3 - joy, anticipation, surprise	14	18	15	11		biscuit	H	1111
C	76	M	W	19	no	very much	very much	somewhat	0-0.5L	very much	3	8 - cardiovascular endurance, muscular endurance, speed, muscular strength, power, agility, balance and co-ordination, body composition	5 - joy, relief, anger, trust, sadness, surprise	12	17	16	18	attitude towards exercise	orange	L	1111
C	77	M	W	15	jelly babies	very much	moderately	very much	0.5-1L	very much	8	8 - cardiovascular endurance, muscular endurance, speed, flexibility, power, agility, balance and co-ordination, body composition	3 - joy, anticipation, trust	12	16	15	17		biscuit	H	1111
C	78	M	W	20	no	very much	very much	moderately	none	very much	2	5 - cardiovascular endurance, muscular endurance, speed, muscular strength, body cmposition	2 - joy, anticipation	12	19	17	16		biscuit	H	1111
C	79	M	W	17	jaffa cake	very much	very much	moderately	1L+	very much	0	10 - cardiovascular endurance, muscular endurance, speed, flexibility, motor skills, muscular strength, power, agility, balance and co-ordination, body composition	3 - joy, anticipation, surprise	14	18	17	14		biscuit	H	1111
C	80	M	W	15	water	very much	very much	very much	none	very much	7	6 - cardiovascular endurance, speed, muscular strength, power, agility, balance and co-ordination	6 - joy, fear, disgust, anticipation, anger, surprise	12	14	10	14	life of an elite student athlete	orange	L	1111
C	81	M	W	13	protein shake	moderately	moderately	moderately	0.5-1L	very much	2	8 - cardiovascular endurance, muscular endurance, speed, flexibility, muscular strength, power, agility, balance and co-ordination	4 - joy, anticipation, anger, trust	14	15	15	16	preparation for sport	granola bar	H	1111
C	82	M	W	18	no	very much	very much	very much	0-0.5L	very much	3	7 - cardiovascular endurance, motor skills, muscular strength, power, agility, balance and co-ordination, body composition	5 - joy, fear, anticipation, anger, surprise	12	14	15	15	very good	chocolate	H	1111
C	83	M	W	12	sweets	very much	moderately	somewhat	0-0.5L	very much	7	5 - cardiovascular endurance, muscular enddurance, speed, muscular strength, balance and co-ordination	7 - joy, fear, disgust, anticipation, anger, trust, surprise	14	16	13	15		apple	L	1111
C	84	M	W	10	no	moderately	very much	moderately	0-0.5L	very much	7	4 - flexibility, motor skills, agility, balance and co-ordination	5 - joy, fear, anger, sadness, surprise	12	17	14	13	match day fitness	apple	L	1111
C	85	M	W	15	water	moderately	moderately	moderately	0.5-1L	very much	9	8 - cardiovascular endurance, muscular endurance, speed, motor skills, muscular strength, power, agility, balance and co-ordination	3 - joy, anticipation, anger	14	15	18	13		banana	L	1111
C	86	F	W																		1111
C	87	F	W	15	chips, peas, veggie nuggs, water	somewhat	not at all	moderately	0-0.5L	very much	0	7 - cardiovascular endurance, muscular endurance, speed, muscular strength, power, agility, balance and co-ordination	6 - fear, anticipation, anger, trust, sadness	15	20	19	15		apple	L	1111
C	88	F	W	15	blueberries, oatcake, peas, chips, chicken nuggets	very much	somewhat	very much	0-0.5L	very much	4	4 - cardiovascular endurance, muscular endurance, speed, agility	3 - joy, anticipation, frustration	16	18	17	18		chocolate	H	1111
C	89	F	W	9	peas, veggie nuggets, chips	somewhat	not at all	moderately	0-0.5L	somewhat	4	7 - cardiovascular endurance, speed, muscular strength, power, agility, balance and co-ordination	5 - joy, fear, disgust, anger, sadness	12	16	13	14	attitudes about sports	biscuit	H	1111
C	90	F	W	14	chicken and potatoes	somewhat	not at all	somewhat	0-0.5L	moderately	3	5 - cardiovascular endurance, speed, power, agility, balance and co-ordination	3 - joy, shock, anger	10	12	15	15		biscuit	H	1111
C	91	F	W	8	chicken nuggets, peas, chips	somewhat	moderately	moderately	0-0.5L	very much	2	3 - cardiovascular endurance, speed, muscular strength	1 - anticipation	12	14	14	12		biscuit	H	1111
C	92	F	W	15	chicken nuggets, beer	moderately	very much	very much	0-0.5L	very much	1	10 - cardiovascular endurance, muscular endurance, speed, flexibility, motor skills, muscular strength, power, agility, balance and co-ordination, body composition	5 - joy, fear, disgust, anger, trust	16	14	18	12	student sport interaction	biscuit	H	1111
C	93	F	W	16	chicken nuggets	somewhat	somewhat	very much	0-0.5L	somewhat	6	9 - cardiovascular endurance, muscular endurance, speed, flexibility, muscular strength, power, agility, balance and co-ordination, body composition	5 - joy, fear, disgust, anticipation, anger	11	14	16	13		biscuit	H	1111
C	94	F	W	18	chicken nuggets, chips	moderately	somewhat	moderately	0-0.5L	moderately	4	10 - cardiovascular endurance, muscular endurance, speed, flexibility, motor skills, muscular strength, power, agility, balance and co-ordination, body composition	4 - joy, anger, trust, surprise	10	15	17	15	sports performance	granola bar	H	1111
C	95	F	W	14	chicken and potatoes		moderately		0-0.5L	very much	3	7 - cardiovascular endurance, muscular endurance, speed, muscular strength, power, agility, balance and co-ordination	2 - joy, anticipation	15	16	14	16		chocolate	H	1111
C	96	F	W	10	chicken, potatoes, peas	somewhat	moderately	somewhat	0-0.5L	very much	7	9 - cardiovascular endurance, muscular endurance, speed, flexibility, motor skills, muscular strength, power, agility, balance and co-ordination	4 - joy, anticipation, anger, sadness	11	13	12	15		biscuit	H	1111
C	97	F	W	12	chicken tenders & chips	very much	very much	moderately	0-0.5L	very much	3	8 - cardiovascular endurance, muscular endurance, speed, motor skills, muscular strength, power, agility, balance and co-ordination	4 - joy, fear, anticipation, surprise	20	20	20	15	correlation btw performance and outside impacts	chocolate	H	1111
C	98	F	W	12	chicken, chips, cider	somewhat	not at all	moderately	0-0.5L	moderately	2	5 - cardiovascular endurance, speed, muscular strength, agility, balance and co-ordination	3 - fear, anger, sadness	15	18	18	17		biscuit	H	1111
C	99	F	W	10	chicken nuggets, peas, chips	moderately	moderately	very much	0-0.5L	very much	6	10 - cardiovascular endurance, muscular endurance, speed, flexibility, motor skills, muscular strength, power, agility, balance and co-ordination, body composition	4 - joy, anger, trust, surprise	11	14	14	15		chocolate	H	1111
C	100	F	W																		1111
E	101	M	W	18	no	very much	very much	very much	0-0.5L	very much	3	10 - cardiovascular endurance, muscular endurance, speed, flexibility, motor skills, muscular strength, power, agility, balance and co-ordination, body composition	6 - joy, fear, anticipation, anger, sadness, surprise	17	19	17	17	nutrition in sport	orange	L	N
E	102	M	W	17	water	somewhat	very much	somewhat	0-0.5L	very much	8	10 - cardiovascular endurance, muscular endurance, speed, flexibility, motor skills, muscular strength, power, agility, balance and co-ordination, body composition	7 - joy, fear, anticipation, anger, trust, sadness, surprise	13	17	13	12	exertion	chocolate	H	Y
E	103	M	W	16	water	very much	very much	very much	0.5-1L	very much	2	7 - cardiovascular endurance, muscular endurance, speed, muscular strength, power, agility, balance and co-ordination	5 - joy, anticipation, trust, surprise	12	14	13	10	endurance	chocolate	H	Y
E	104	M	W	12	water	moderately	very much	moderately	0.5-1L	very much	8	4 - muscular endurance, speed, muscular strength, power	3 - joy, frustration, anger	10	15	11	12	perceived exertion & nutrition	granola bar	H	Y
E	105	M	W	15	banana, jaffa cake	very much	very much	somewhat	0-0.5L	very much	8	7 - speed, flexibility, muscular strength, power, agility, balance and co-ordination, body composition	5 - joy, anticipation, anger, sadness, surprise	16	17	14	15	nutrition in sport	orange	L	N
E	106	M	W	17	jelly babies	very much	very much	moderately	0-0.5L	very much	9	6 - cardiovascular endurance, muscular endurance, speed, muscular strength, power, agility	3 - joy, anticipation, anger	15	14	17	15		chocolate	H	Y
E	107	M	W	15	jaffa cake	moderately	very much	very much	0.5-1L	very much	8	9 - cardiovascular endurance, muscular endurance, speed, flexibility, motor skills, muscular strength, power, agility, balance and co-ordination	7 - joy, fear, anticipation, anger, trust, sadness, surprise	12	17	15	15		orange	L	N
E	108	M	W	19	jaffa cake, water	very much	very much	very much	0-0.5L	very much	5	8 - cardiovascular endurance, muscular endurance, speed, motor skills, muscular strength, power, agility, balance and co-ordination	4 - joy, anticipation, anger, trust	14	13	17	16	the life of a student athlete	chocolate	H	Y
E	109	M	W	7	water	very much	very much	moderately	0-0.5L	very much	3	2 - speed, power	7 - joy, fear, disgust, anticipation, anger, sadness, surprise	13	17	17	13		orange	L	N
E	110	M	W	20	no	somewhat	very much	somewhat	0-0.5L	very much	1	10 - cardiovascular endurance, muscular endurance, speed, flexibility, motor skills, muscular strength, power, agility, balance and co-ordination, body composition	4 - joy, fear, anticipation, anger	12	17	15	14	eating habits & mentality	biscuit	H	Y
E	111	M	W	12	candy	somewhat	not at all	moderately	0.5-1L	very much	0	5 - cardiovascular endurance, speed, flexibility, motor skills, agility	3 - joy, anger, sadness	19	14	15	17		banana	L	N
E	112	M	W	18	no	very much	very much	very much	none	very much	10	10 - cardiovascular endurance, muscular endurance, speed, flexibility, motor skills, muscular strength, power, agility, balance and co-ordination, body composition	6 - joy, fear, disgust, anger, trust, surprise	12	18	15	14		biscuit	H	Y
E	113	M	W	18	no	very much	very much	moderately	0-0.5L	very much	1	7 - speed, flexibility, muscular strength, power, agility, balance and co-ordination, body composition	3 - joy, disgust, anger	10	18	14	12		chocolate	H	Y
E	114	M	W	12	jaffa cake	very much	very much	very much	0-0.5L	very much	6	7 - cardiovascular endurance, speed, motor skills, muscular strength, power, agility, balance and co-ordination	5 - joy, fear, anticipation, trust, surprise	10	13	14	12		chocolate	H	Y
E	115	M	W	6	no	very much	very much	moderately	0-0.5L	very much	9	3 - speed, motor skills, muscular strength	3 - joy, anticipation, surprise	12	19	15	19	exertion	biscuit	H	Y

## Sheet: Coded Post
C0/E1	ID	Team gender	Won or Lost Match?	How tired do you feel currently?	Have you already had something to eat or drink since the match finished? If so, what did you have?	How much did you enjoy playing in this sports match?	Did the score affect your enjoyment of the match?	How much did you enjoy the exercise involved during this sports match?	How much water did you drink during the match? (warm-up, pitch time, breaks and cool-down)	How motivated do you feel to win your next sports match?	How strong is your appetite currently?	Which elements of your fitness did you utilise during your sports match?	Which emotions did you experience during the match?	Exertion A	Exertion B	Exertion C	Exertion D	What did you think this study was about?	Food item	H vs L ED	Switch?
C	1	M	1																		1111
C	2	M	1	16	water	2	4	2	2	4	4	5 - cardiovascular endurance, speed, muscular strength, power, balance and co-ordination	4 - fear, disgust, anger, sadness	16	19	12	17	exercise	biscuit	2	1111
C	3	M	1	10	no	2	4	3	2	4	3	8 - cardiovascular endurance, muscular endurance, speed, motor skills, muscular strength, power, agility, balance and co-ordination	3 - joy, anger, sadness	16	16	11	9	fat	chocolate	2	1111
C	4	M	1	16	no	2	4	3	2	4	0	8 - cardiovascular endurance, muscular endurance, speed, flexibility, motor skills, power, agility, balance and co-ordination	5 - joy, disgust, anger, trust, sadness	8	18	15	15		chocolate	2	1111
C	5	M	1	11	no	3	4	3	1	4	6	6 - cardiovascular endurance, speed, motor skills, power, agility, balance and co-ordination	4 - joy, anticipation, anger, sadness	12	18	16	20		chocolate	2	1111
C	6	M	1	17	water	1	4	2	2	3	4	9 - cardiovascular endurance, muscular endurance, speed, flexibility, motor skills, muscular strength, power, agility, balance and co-ordination	6 - disgust, anticipation, anger, trust, sadness, surprise	12	11	14	15	work under exertion	biscuit	2	1111
C	7	M	1	20	no	2	4	1	2	3	4	2 - cardiovascular endurance, muscular endurance	1 - anger	10	12	9	14		orange	1	1111
C	8	M	1	17	no	3	4	1	4	4	0	8 - cardiovascular endurance, muscular endurance, speed, flexibility, motor skills, power, agility, balance and co-ordination	4 - fear, disgust, anger, sadness	11	13	14	12		chocolate	2	1111
C	9	M	1	19	no	3	4	2	2	4	4	8 - cardiovascular endurance, muscular endurance, speed, flexibility, motor skills, power, agility, balance and co-ordination	3 - fear, anger, disappointment	13	15	17	18	lifestyle choices within sports teams	chocolate	2	1111
C	10	M	1	15	no	1	4	3	3	4	8	7 - cardiovascular endurance, speed, flexibility, motor skills, agility, balance and co-ordination, body composition	3 - disgust, anger, sadness	14	18	14	15		banana	1	1111
C	11	M	1	16	electrolyte drink	3	2	3	2	4	7	9 - cardiovascular endurance, muscular endurance, speed, flexibility, motor skills, muscular strength, power, agility, balance and co-ordination	6 - joy, fear, disgust, anticipation, trust, sadness, surprise	12	14	18	17	mental perspective in a competitive sport	chocolate	2	1111
C	12	M	1	18	no	2	4	4	3	4	9	8 - cardiovascular endurance, muscular endurance, speed, flexibility, motor skills, muscular strength, agility, balance and co-ordination	3 - disgust, anger, sadness	12	20	16	18		chocolate	2	1111
C	13	M	1	12	water	2	4	2	2	4	7	5 - speed, flexibility, motor skills, agility, balance and co-ordination	3 - anticipation, anger, sadness	10	14	12	17		chocolate	2	1111
C	14	M	1	18	no	3	4	2	3	4	4	7 - cardiovascular endurance, speed, flexibility, motor skills, power, agility, balance and co-ordination	4 - joy, disgust, anger, sadness	16	12	14	16	exertion	biscuit	2	1111
C	15	M	1	17	water	3	2	4	4	4	8	9 - cardiovascular endurance, muscular endurance, speed, flexibility, motor skills, muscular strength, power, agility, balance and co-ordination	5 - joy, anticipation, frustration, anger, surprise	10	14	17	14		chocolate	2	1111
E	16	F	1	16	no	3	2	4	1	4	6	7 - cardiovascular endurance, muscular endurance, speed, flexibility, motor skills, power, agility, balance and co-ordination	3 - joy, trust, anticipation	18	17	18	18		orange	1	1
E	17	F	1	12	water	3	1	3	3	3	6	8 - cardiovascular endurance, muscular endurance, speed, motor skills, muscular strength, power, agility, balance and co-ordination	4 - joy, fear, anger, trust	14	18	16	14		biscuit	2	2
E	18	F	1	15	water	3	4	3	2	4	3	8 - cardiovascular endurance, muscular endurance, speed, motor skills, muscular strength, power, agility, balance and co-ordination	4 - anticipation, anger, trust, surprise	17	15	16	14	athlete performance	granola bar	2	2
E	19	F	1	17	water	4	2	4	3	4	10	6 - cardiovascular endurance, muscular endurance, speed, muscular strength, power, agility	4 - joy, anger, trust, sadness	17	17	17	17	how hard we work	chocolate	2	2
E	20	F	1	14	no	2	2	1	2	3	4	6 - muscular endurance, speed, flexibility, motor skills, power, agility	7 - joy, fear, disgust, anticipation, anger, sadness, surprise	17	20	15	17		biscuit	2	2
E	21	F	1
E	22	F	1	15	no	3	3	3	2	3	4	7 - cardiovascular endurance, speed, motor skills, muscular strength, power, agility, balance and co-ordination	4 - joy, anticipation, anger, surprise	18	18	16	18	student athlete lifestyle	orange	1	1
E	23	F	1
E	24	F	1
E	25	F	1
E	26	F	1	16	no	3	1	2	1	3	7	8 - cardiovascular endurance, muscular endurance, speed, motor skills, muscular strength, power, agility, balance and co-ordination	3 - disgust, anticipation, trust	16	17	20	20	how lifestyle affects high performance sport	apple	1	1
E	27	F	1	15	lucozade	3	4	3	3	4	6	9 - cardiovascular endurance, muscular endurance, speed, flexibility, motor skills, muscular strength, power, agility, balance and co-ordination	5 - joy, fear, anticipation, anger, trust	15	14	15	16	exercise, rest and energy	banana	1	1
E	28	F	1	16	no	4	2	3	2	4	3	7 - cardiovascular endurance, muscular endurance, speed, muscular strength, power, agility, balance and co-ordination	3 - joy, anticipation, trust	15	19	14	15	fitness in high-performing athletes	banana	1	1
E	29	F	1	16	water	2	3	2	2	4	6	8 - cardiovascular endurance, muscular endurance, speed, motor skills, muscular strength, power, agility, balance and co-ordination	4 - joy, anger, trust, sadness	13	18	16	15	how athletes take care of their body	biscuit	2	2
E	30	F	1	15	water	3	3	4	4	4	8	7 - cardiovascular endurance, muscular endurance, speed, motor skills, muscular strength, agility, balance and co-ordination	4 - joy, anticipation, anger, sadness	15	12	15	12		apple	2	2
E	31	F	1	18	no	3	3	3	3	4	8	9 - cardiovascular endurance, muscular endurance, speed, flexibility, motor skills, muscular strength, power, agility, balance and co-ordination	8 - joy, fear, disgust, anticipation, anger, trust, sadness, surprise	15	16	14	14		chocolate	2	2
E	32	F	1	18	water	4	3	4	4	4	6	9 - cardiovascular endurance, muscular endurance, speed, flexibility, motor skills, muscular strength, power, agility, balance and co-ordination	8 - joy, fear, disgust, anticipation, anger, trust, sadness, surprise	15	18	13	13	comparing sports exertion levels	chocolate	2	2
E	33	F	1	16	water	3	3	2	2	4	8	5 - cardiovascular endurance, speed, flexibility, power, agility	4 - joy, anticipation, anger, trust	12	16	13	18	elite athletes	chocolate	2	2
E	34	F	1	14	water	4	3	4	2	4	6	6 - cardiovascular endurance, speed, muscular strength, power, agility, balance and co-ordination, body composition	4 - joy, anticipation, sadness, surprise	12	13	15	15	mental preparation and after a match	orange	1	1
E	35	F	1	12	no	4	4	2	1	3	4	6 - flexibility, motor skills, muscular strength, power, agility, balance and co-ordination, body composition	3 - joy, anger, sadness	13	15	10	10	how visible effort changes with sport	chocolate	2	2
E	36	F	1	13	water	3	4	3	2	4	7	6 - cardiovascular endurance, speed, motor skills, power, agility, balance and co-ordination	8 - joy, fear, disgust, anticipation, anger, trust, sadness, surprise	13	17	15	16	mindset of an athlete	chocolate	2	2
E	37	F	1	17	no	4	2	3	2	4	9	8 - cardiovascular endurance, muscular endurance, speed, flexibility, motor skills, muscular strength, power, balance and co-ordination	4 - joy, fear, anger, sadness	14	16	18	17		chocolate	2	2
E	38	F	1	10	water	2	1	3	2	2	4	8 - cardiovascular endurance, muscular endurance, speed, motor skills, power, agility, balance and co-ordination, body composition	6 - joy, disgust, anticipation, anger, sadness, surprise	13	19	11	17		chocolate	2	2
E	39	F	1	16	isotonic drink	4	3	3	3	4	7	9 - cardiovascular endurance, muscular endurance, speed, flexibility, motor skills, muscular strength, power, agility, balance and co-ordination	5 - joy, anticipation, anger, trust, sadness	14	17	12	16	lifestyle/diet affecting sport	chocolate	2	2
E	40	F	1	18	lucozade	3	3	2	2	4	6	7 - cardiovascular endurance, muscular endurance, speed, flexibility, agility, balance and co-ordination	4 - anticipation, anger, trust, sadness	15	12	16	15	how sports affects students	chocolate	2	2
E	41	F	1	16	no	2	4	3	2	4	7	8 - cardiovascular endurance, muscular endurance, speed, flexibility, muscular strength, power, agility, balance and co-ordination	3 - disgust, anger, sadness	10	17	8	15	sports psychology	chocolate	2	2
E	42	F	1	17	lucozade	3	4	4	1	4	0	7 - cardiovascular endurance, speed, flexibility, motor skills agility, balance and co-ordination	2 - anticipation, anger
C	43	F	2	17	water	3	4	3	1	3	8	6 - cardiovascular endurance, speed, motor skills, power, agility, balance and co-ordination	3 - joy, anticipation, trust	13	17	16	18	exercise quality in relation to nutrition and sleep	banana	1	1111
C	44	F	2	12	water	3	4	3	1	3	6	4 - cardiovascular endurance, muscular endurance, speed, agility	3 - joy, fear, anticipation	18	18	20	17	high performance athletes	chocolate	2	1111
C	45	F	2	18	no	2	4	1	1	3	1	0	3 - joy, anticipation, surprise	16	19	14	12	how exercise alters your perception of food	chocolate	2	1111
C	46	F	2	19	water	4	4	1	2	4	7	6 - cardiovascular endurance, muscular endurance, speed, motor skills, agility, balance and co-ordination	3 - joy, anticipation, surprise	18	14	13	14		chocolate	2	1111
C	47	F	2	18	water	4	4	3	3	3	8	8 - cardiovascular endurance, muscular endurance, speed, motor skills, muscular strength, power, agility, balance and co-ordination	3 - joy, anticipation, surprise	15	16	15	15		chocolate	2	1111
C	48	F	2	18	water	3	2	3	2	2	7	9 - cardiovascular endurance, muscular endurance, speed, motor skills, muscular strength, power, agility, balance and co-ordination, body composition	6 - joy, disgust, anticipation, anger, trust, surprise	13	16	15	9	food affecting exercise	chocolate	2	1111
C	49	F	2	10	water	3	3	3	2	3	6	7 - cardiovascular endurance, muscular endurance, speed, motor skills, power, agility, balance and co-ordination	2 - joy, anticipation	14	16	16	16		chocolate	2	1111
C	50	F	2	10	no	3	2	3	2	3	4	4 - speed, flexibility, agility, balance and co-ordination	2 - joy, anticipation	10	16	8	7		banana	1	1111
C	51	F	2	8	water	4	4	3	2	3	2	9 - cardiovascular endurance, muscular endurance, speed, flexibility, motor skills, muscular strength, power, agility, balance and co-ordination	3 - joy, anticipation, trust	10	11	14	13		banana	1	1111
C	52	F	2	17	no	4	3	4	2	3	7	10 - cardiovascular endurance, muscular endurance, speed, flexibility, motor skills, muscular strength, power, agility, balance and co-ordination, body composition	5 - joy, fear, anticipation, anger, trust	11	19	15	17		banana	1	1111
C	53	F	2	15	no	3	4	2	2	4	6	8 - cardiovascular endurance, muscular endurance, speed, motor skills, muscular strength, power, agility, balance and co-ordination	4 - joy, fear, anticipation, anger	17	12	15	16		chocolate	2	1111
C	54	F	2	14	water	4	3	4	2	3	0	8 - cardiovascular endurance, muscular endurance, speed, flexibility, motor skills, power, agility, balance and co-ordination	3 - joy, anticipation, surprise	15	15	15	19	performance ability of an athlete	biscuit	2	1111
C	55	F	2	14	water	4	4	3	3	3	6	5 - cardiovascular endurance, speed, flexibility, agility, balance and co-ordination	6 - joy, fear, anticipation, happy, trust, surprise	17	15	18	16	cool	chocolate	2	1111
E	56	F	1	15	water	3	3	4	3	4	1	10 - cardiovascular endurance, muscular endurance, speed, flexibility, motor skills, muscular strength, power, agility, balance and co-ordination, body composition	6 - joy, disgust, anger, trust, sadness, surprise	17	19	18	18		banana	1	1
E	57	F	1	12	no	3	4	3	3	4	8	9 - cardiovascular endurance, speed, flexibility, motor skills, muscular strength, power, agility, balance and co-ordination, body composition	5 - joy, anticipation, frustration, trust, sadness	10	14	12	14		apple	1	1
E	58	F	1	17	no	3	3	3	2	4	8	7 - cardiovascular endurance, muscular endurance, speed, motor skills, power, agility, balance and co-ordination	5 - joy, frustration, anger, trust, sadness	15	17	17	14		biscuit	2	2
E	59	F	1	13	no	1	4	4	3	4	7	7 - cardiovascular endurance, muscular endurance, speed, motor skills, muscular strength, power, balance and co-ordination	3 - anticipation, anger, sadness	13	17	15	15		biscuit	2	2
E	60	F	1	8	no	3	3	2	3	4	8	5 - cardiovascular endurance, motor skills, muscular strength, power, agility	3 - joy, anticipation, anger	10	18	12	13		biscuit	2	2
E	61	F	1	9	no	3	4	3	2	4	6	8 - cardiovascular endurance, muscular endurance, speed, flexibility, motor skills, muscular strength, agility, balance and co-ordination	3 - anticipation, frustration, stress	10	18	15	15		orange	1	1
E	62	F	1	18	water	3	4	2	2	4	8	10 - cardiovascular endurance, muscular endurance, speed, flexibility, motor skills, muscular strength, power, agility, balance and co-ordination, body composition	5 - joy, fear, anticipation, trust, sadness	13	17	10	8		banana	1	1
E	63	F	1	15	no	2	4	2	2	4	9	10 - cardiovascular endurance, muscular endurance, speed, flexibility, motor skills, muscular strength, power, agility, balance and co-ordination, body composition	4 - joy, anticipation, anger, sadness	16	18	15	12		chocolate	2	2
E	64	F	1	20	water	4	3	4	3	4	4	9 - cardiovascular endurance, muscular endurance, speed, flexibility, motor skills, muscular strength, power, agility, balance and co-ordination	7 - anticipation, frustration, motivation, anger, trust, sadness, surprise	18	16	20	16	quality of exercise related to nutrition intake	apple	1	1
E	65	F	1	16	no	2	4	3	1	4	7	8 - cardiovascular endurance, speed, motor skills, muscular strength, power, agility, balance and co-ordination, body composition	4 - joy, anger, trust, sadness	11	16	16	13	sports psychology	orange	1	1
E	66	F	1	10	no	4	2	4	2	4	2	10 - cardiovascular endurance, muscular endurance, speed, flexibility, motor skills, muscular strength, power, agility, balance and co-ordination, body composition	3 - joy, anticipation, trust	14	14	14	14		orange	1	1
E	67	F	1	14	no	4	3	4	2	4	6	6 - muscular endurance, flexibility, motor skills, muscular strength, power, balance and co-ordination	3 - joy, anticipation, anger	15	16	17	15	drinking and eating habits non-athlete vs athlete	biscuit	2	2
E	68	F	1	12	water	3	4	4	2	4	7	9 - cardiovascular endurance, muscular endurance, speed, flexibility, motor skills, muscular strength, power, agility, balance and co-ordination	5 - joy, frustration, elation, anger, sadness	15	17	12	12		biscuit	2	2
E	69	F	1	15	water	2	3	2	1	3	7	7 - cardiovascular endurance, muscular endurance, speed, muscular strength, power, agility, balance and co-ordination	7 - joy, anticipation, frustration, anger, trust, sadness, surprise	8	13	17	10	comparing how athletes view themselves in relation to their respective teams	apple	1	1
E	70	F	1
C	71	M	2	12	jaffa cake	3	4	3	3	4	7	9 - cardiovascular endurance, muscular endurance, speed, flexibility, motor skills, muscular strength, power, agility, balance and co-ordination	5 - joy, fear, anticipation, anger, trust	12	15	12	11	life of an athlete, how eating and emotions affect performance	apple	1	1111
C	72	M	2	10	no	3	4	3	3	4	4	5 - cardiovascular endurance, speed, muscular strength, power, balance and co-ordination	5 - joy, fear, disgust, anger, surprise	10	14	12	16		apple	1	1111
C	73	M	2	17	wine gums	4	4	4	2	4	1	8 - cardiovascular endurance, muscular endurance, speed, flexibility, muscular strength, power, agility, balance and co-ordination	4 - joy, anticipation, trust, surprise	12	15	14	17		orange	1	1111
C	74	M	2	14	jaffa cake	3	3	3	2	4	2	10 - cardiovascular endurance, muscular endurance, speed, flexibility, motor skills, muscular strength, power, agility, balance and co-ordination, body composition	6 - joy, fear, anticipation, anger, trust, surprise	8	16	14	15		banana	1	1111
C	75	M	2	19	jaffa cake	4	2	3	3	4	6	7 - cardiovascular endurance, speed, flexibility, muscular strength, power, agility, balance and co-ordination	3 - joy, anticipation, surprise	14	18	15	11		biscuit	2	1111
C	76	M	2	19	no	4	4	2	2	4	3	8 - cardiovascular endurance, muscular endurance, speed, muscular strength, power, agility, balance and co-ordination, body composition	5 - joy, relief, anger, trust, sadness, surprise	12	17	16	18	attitude towards exercise	orange	1	1111
C	77	M	2	15	jelly babies	4	3	4	3	4	8	8 - cardiovascular endurance, muscular endurance, speed, flexibility, power, agility, balance and co-ordination, body composition	3 - joy, anticipation, trust	12	16	15	17		biscuit	2	1111
C	78	M	2	20	no	4	4	3	1	4	2	5 - cardiovascular endurance, muscular endurance, speed, muscular strength, body cmposition	2 - joy, anticipation	12	19	17	16		biscuit	2	1111
C	79	M	2	17	jaffa cake	4	4	3	4	4	0	10 - cardiovascular endurance, muscular endurance, speed, flexibility, motor skills, muscular strength, power, agility, balance and co-ordination, body composition	3 - joy, anticipation, surprise	14	18	17	14		biscuit	2	1111
C	80	M	2	15	water	4	4	4	1	4	7	6 - cardiovascular endurance, speed, muscular strength, power, agility, balance and co-ordination	6 - joy, fear, disgust, anticipation, anger, surprise	12	14	10	14	life of an elite student athlete	orange	1	1111
C	81	M	2	13	protein shake	3	3	3	3	4	2	8 - cardiovascular endurance, muscular endurance, speed, flexibility, muscular strength, power, agility, balance and co-ordination	4 - joy, anticipation, anger, trust	14	15	15	16	preparation for sport	granola bar	2	1111
C	82	M	2	18	no	4	4	4	2	4	3	7 - cardiovascular endurance, motor skills, muscular strength, power, agility, balance and co-ordination, body composition	5 - joy, fear, anticipation, anger, surprise	12	14	15	15	very good	chocolate	2	1111
C	83	M	2	12	sweets	4	3	2	2	4	7	5 - cardiovascular endurance, muscular enddurance, speed, muscular strength, balance and co-ordination	7 - joy, fear, disgust, anticipation, anger, trust, surprise	14	16	13	15		apple	1	1111
C	84	M	2	10	no	3	4	3	2	4	7	4 - flexibility, motor skills, agility, balance and co-ordination	5 - joy, fear, anger, sadness, surprise	12	17	14	13	match day fitness	apple	1	1111
C	85	M	2	15	water	3	3	3	3	4	9	8 - cardiovascular endurance, muscular endurance, speed, motor skills, muscular strength, power, agility, balance and co-ordination	3 - joy, anticipation, anger	14	15	18	13		banana	1	1111
C	86	F	2																		1111
C	87	F	2	15	chips, peas, veggie nuggs, water	2	1	3	2	4	0	7 - cardiovascular endurance, muscular endurance, speed, muscular strength, power, agility, balance and co-ordination	6 - fear, anticipation, anger, trust, sadness	15	20	19	15		apple	1	1111
C	88	F	2	15	blueberries, oatcake, peas, chips, chicken nuggets	4	2	4	2	4	4	4 - cardiovascular endurance, muscular endurance, speed, agility	3 - joy, anticipation, frustration	16	18	17	18		chocolate	2	1111
C	89	F	2	9	peas, veggie nuggets, chips	2	1	3	2	2	4	7 - cardiovascular endurance, speed, muscular strength, power, agility, balance and co-ordination	5 - joy, fear, disgust, anger, sadness	12	16	13	14	attitudes about sports	biscuit	2	1111
C	90	F	2	14	chicken and potatoes	2	1	2	2	3	3	5 - cardiovascular endurance, speed, power, agility, balance and co-ordination	3 - joy, shock, anger	10	12	15	15		biscuit	2	1111
C	91	F	2	8	chicken nuggets, peas, chips	2	3	3	2	4	2	3 - cardiovascular endurance, speed, muscular strength	1 - anticipation	12	14	14	12		biscuit	2	1111
C	92	F	2	15	chicken nuggets, beer	3	4	4	2	4	1	10 - cardiovascular endurance, muscular endurance, speed, flexibility, motor skills, muscular strength, power, agility, balance and co-ordination, body composition	5 - joy, fear, disgust, anger, trust	16	14	18	12	student sport interaction	biscuit	2	1111
C	93	F	2	16	chicken nuggets	2	2	4	2	2	6	9 - cardiovascular endurance, muscular endurance, speed, flexibility, muscular strength, power, agility, balance and co-ordination, body composition	5 - joy, fear, disgust, anticipation, anger	11	14	16	13		biscuit	2	1111
C	94	F	2	18	chicken nuggets, chips	3	2	3	2	3	4	10 - cardiovascular endurance, muscular endurance, speed, flexibility, motor skills, muscular strength, power, agility, balance and co-ordination, body composition	4 - joy, anger, trust, surprise	10	15	17	15	sports performance	granola bar	2	1111
C	95	F	2	14	chicken and potatoes		3		2	4	3	7 - cardiovascular endurance, muscular endurance, speed, muscular strength, power, agility, balance and co-ordination	2 - joy, anticipation	15	16	14	16		chocolate	2	1111
C	96	F	2	10	chicken, potatoes, peas	2	3	2	2	4	7	9 - cardiovascular endurance, muscular endurance, speed, flexibility, motor skills, muscular strength, power, agility, balance and co-ordination	4 - joy, anticipation, anger, sadness	11	13	12	15		biscuit	2	1111
C	97	F	2	12	chicken tenders & chips	4	4	3	2	4	3	8 - cardiovascular endurance, muscular endurance, speed, motor skills, muscular strength, power, agility, balance and co-ordination	4 - joy, fear, anticipation, surprise	20	20	20	15	correlation btw performance and outside impacts	chocolate	2	1111
C	98	F	2	12	chicken, chips, cider	2	1	3	2	3	2	5 - cardiovascular endurance, speed, muscular strength, agility, balance and co-ordination	3 - fear, anger, sadness	15	18	18	17		biscuit	2	1111
C	99	F	2	10	chicken nuggets, peas, chips	3	3	4	2	4	6	10 - cardiovascular endurance, muscular endurance, speed, flexibility, motor skills, muscular strength, power, agility, balance and co-ordination, body composition	4 - joy, anger, trust, surprise	11	14	14	15		chocolate	2	1111
C	100	F	2																		1111
E	101	M	2	18	no	4	4	4	2	4	3	10 - cardiovascular endurance, muscular endurance, speed, flexibility, motor skills, muscular strength, power, agility, balance and co-ordination, body composition	6 - joy, fear, anticipation, anger, sadness, surprise	17	19	17	17	nutrition in sport	orange	1	1
E	102	M	2	17	water	2	4	2	2	4	8	10 - cardiovascular endurance, muscular endurance, speed, flexibility, motor skills, muscular strength, power, agility, balance and co-ordination, body composition	7 - joy, fear, anticipation, anger, trust, sadness, surprise	13	17	13	12	exertion	chocolate	2	2
E	103	M	2	16	water	4	4	4	3	4	2	7 - cardiovascular endurance, muscular endurance, speed, muscular strength, power, agility, balance and co-ordination	5 - joy, anticipation, trust, surprise	12	14	13	10	endurance	chocolate	2	2
E	104	M	2	12	water	3	4	3	3	4	8	4 - muscular endurance, speed, muscular strength, power	3 - joy, frustration, anger	10	15	11	12	perceived exertion & nutrition	granola bar	2	2
E	105	M	2	15	banana, jaffa cake	4	4	2	2	4	8	7 - speed, flexibility, muscular strength, power, agility, balance and co-ordination, body composition	5 - joy, anticipation, anger, sadness, surprise	16	17	14	15	nutrition in sport	orange	1	1
E	106	M	2	17	jelly babies	4	4	3	2	4	9	6 - cardiovascular endurance, muscular endurance, speed, muscular strength, power, agility	3 - joy, anticipation, anger	15	14	17	15		chocolate	2	2
E	107	M	2	15	jaffa cake	3	4	4	3	4	8	9 - cardiovascular endurance, muscular endurance, speed, flexibility, motor skills, muscular strength, power, agility, balance and co-ordination	7 - joy, fear, anticipation, anger, trust, sadness, surprise	12	17	15	15		orange	1	1
E	108	M	2	19	jaffa cake, water	4	4	4	2	4	5	8 - cardiovascular endurance, muscular endurance, speed, motor skills, muscular strength, power, agility, balance and co-ordination	4 - joy, anticipation, anger, trust	14	13	17	16	the life of a student athlete	chocolate	2	2
E	109	M	2	7	water	4	4	3	2	4	3	2 - speed, power	7 - joy, fear, disgust, anticipation, anger, sadness, surprise	13	17	17	13		orange	1	1
E	110	M	2	20	no	2	4	2	2	4	1	10 - cardiovascular endurance, muscular endurance, speed, flexibility, motor skills, muscular strength, power, agility, balance and co-ordination, body composition	4 - joy, fear, anticipation, anger	12	17	15	14	eating habits & mentality	biscuit	2	2
E	111	M	2	12	candy	2	1	3	3	4	0	5 - cardiovascular endurance, speed, flexibility, motor skills, agility	3 - joy, anger, sadness	19	14	15	17		banana	1	1
E	112	M	2	18	no	4	4	4	1	4	10	10 - cardiovascular endurance, muscular endurance, speed, flexibility, motor skills, muscular strength, power, agility, balance and co-ordination, body composition	6 - joy, fear, disgust, anger, trust, surprise	12	18	15	14		biscuit	2	2
E	113	M	2	18	no	4	4	3	2	4	1	7 - speed, flexibility, muscular strength, power, agility, balance and co-ordination, body composition	3 - joy, disgust, anger	10	18	14	12		chocolate	2	2
E	114	M	2	12	jaffa cake	4	4	4	2	4	6	7 - cardiovascular endurance, speed, motor skills, muscular strength, power, agility, balance and co-ordination	5 - joy, fear, anticipation, trust, surprise	10	13	14	12		chocolate	2	2
E	115	M	2	6	no	4	4	3	2	4	9	3 - speed, motor skills, muscular strength	3 - joy, anticipation, surprise	12	19	15	19	exertion	biscuit	2	2

## Sheet: SPSS Pre & Post
C0/E1	ID	Team gender	PRE - How tired do you feel currently?	PRE - How strong is your appetite currently?	PRE - What have you eaten in the last two hours?	LED food	POST - Won or Lost Match?	POST - How tired do you feel currently?	POST - How strong is your appetite currently?	POST - Food item	POST - H vs L ED	Switch?	Appetite change
C	2	M	10	3	3	1111	1	16	4	biscuit	2	1111	1
C	3	M	14	4	2	1111	1	10	3	chocolate	2	1111	-1
C	4	M	10	0	4	1111	1	16	0	chocolate	2	1111	0
C	5	M	6	2	3	1111	1	11	6	chocolate	2	1111	4
C	6	M	12	3	3	1111	1	17	4	biscuit	2	1111	1
C	7	M	12	4	2	1111	1	20	4	orange	1	1111	0
C	8	M	8	4	1	1111	1	17	0	chocolate	2	1111	-4
C	9	M	11	1	3	1111	1	19	4	chocolate	2	1111	3
C	10	M	8	4	4	1111	1	15	8	banana	1	1111	4
C	11	M	6	0	3	1111	1	16	7	chocolate	2	1111	7
C	12	M	13	8	3	1111	1	18	9	chocolate	2	1111	1
C	13	M	6	4	3	1111	1	12	7	chocolate	2	1111	3
C	14	M	12	2	3	1111	1	18	4	biscuit	2	1111	2
C	15	M	6	6	2	1111	1	17	8	chocolate	2	1111	2
E	16	F	13	3	4	orange	1	16	6	orange	1	1	3
E	17	F	8	2	2	none	1	12	6	biscuit	2	2	4
E	18	F	11	4	2	banana	1	15	3	granola bar	2	2	-1
E	19	F	10	4	2	banana	1	17	10	chocolate	2	2	6
E	20	F	14	3	3	apple	1	14	4	biscuit	2	2	1
E	22	F	10	0	3	orange	1	15	4	orange	1	1	4
E	26	F	11	1	2	apple	1	16	7	apple	1	1	6
E	27	F	9	1	3	orange	1	15	6	banana	1	1	5
E	28	F	10	0	4	banana	1	16	3	banana	1	1	3
E	29	F	10	3	4	apple	1	16	6	biscuit	2	2	3
E	30	M	10	4	3	apple	1	15	8	apple	2	2	4
E	31	M	8	3	3	banana	1	18	8	chocolate	2	2	5
E	32	M	14	1	4	banana	1	18	6	chocolate	2	2	5
E	33	M	12	5	4	banana	1	16	8	chocolate	2	2	3
E	34	M	13	3	3	orange	1	14	6	orange	1	1	3
E	35	M	10	0	3	apple	1	12	4	chocolate	2	2	4
E	36	M	8	3	4	banana	1	13	7	chocolate	2	2	4
E	37	M	10	6	4	banana	1	17	9	chocolate	2	2	3
E	38	M	7	0	4	banana	1	10	4	chocolate	2	2	4
E	39	M	11	3	3	apple	1	16	7	chocolate	2	2	4
E	40	M	5	3	3	apple	1	18	6	chocolate	2	2	3
E	41	M	7	6	3	orange	1	16	7	chocolate	2	2	1
E	42	M	7	1	3	orange	1	17	0				-1
C	43	F	15	4	3	1111	2	17	8	banana	1	1111	4
C	44	F	14	10	4	1111	2	12	6	chocolate	2	1111	-4
C	45	F	17	0	4	1111	2	18	1	chocolate	2	1111	1
C	46	F	10	6	3	1111	2	19	7	chocolate	2	1111	1
C	47	F	12	6	3	1111	2	18	8	chocolate	2	1111	2
C	48	F	12	7	2	1111	2	18	7	chocolate	2	1111	0
C	49	F	14	2	3	1111	2	10	6	chocolate	2	1111	4
C	50	F	8	2	3	1111	2	10	4	banana	1	1111	2
C	51	F	10	0	4	1111	2	8	2	banana	1	1111	2
C	52	F	7	2	3	1111	2	17	7	banana	1	1111	5
C	53	F	10	2	3	1111	2	15	6	chocolate	2	1111	4
C	54	F	11	2	4	1111	2	14	0	biscuit	2	1111	-2
C	55	F	8	6	4	1111	2	14	6	chocolate	2	1111	0
E	56	F	11	0	3	banana	1	15	1	banana	1	1	1
E	57	F	11	1	4	banana	1	12	8	apple	1	1	7
E	58	F	10	4	3	apple	1	17	8	biscuit	2	2	4
E	59	F	10	2	3	banana	1	13	7	biscuit	2	2	5
E	60	F	11	1	4	none	1	8	8	biscuit	2	2	7
E	61	F	9	3	4	apple	1	9	6	orange	1	1	3
E	62	F	15	6	2	banana	1	18	8	banana	1	1	2
E	63	F	13	6	3	orange	1	15	9	chocolate	2	2	3
E	64	F	15	5	2	apple	1	20	4	apple	1	1	-1
E	65	F	13	6	3	banana	1	16	7	orange	1	1	1
E	66	F	12	0	3	none	1	10	2	orange	1	1	2
E	67	F	6	1	3	apple	1	14	6	biscuit	2	2	5
E	68	F	7	1	1	orange	1	12	7	biscuit	2	2	6
E	69	F	14	1	4	apple	1	15	7	apple	1	1	6
C	71	M	11	3	3	1111	2	12	7	apple	1	1111	4
C	72	M	8	1	2	1111	2	10	4	apple	1	1111	3
C	73	M	8	4	2	1111	2	17	1	orange	1	1111	-3
C	74	M	8	2	3	1111	2	14	2	banana	1	1111	0
C	75	M	16	1	4	1111	2	19	6	biscuit	2	1111	5
C	76	M	7	1	4	1111	2	19	3	orange	1	1111	2
C	77	M	7	0	2	1111	2	15	8	biscuit	2	1111	8
C	78	M	18	6	4	1111	2	20	2	biscuit	2	1111	-4
C	79	M	15	4	1	1111	2	17	0	biscuit	2	1111	-4
C	80	M	10	3	4	1111	2	15	7	orange	1	1111	4
C	81	M	8	4	2	1111	2	13	2	granola bar	2	1111	-2
C	82	M	8	6	2	1111	2	18	3	chocolate	2	1111	-3
C	83	M	12	6	4	1111	2	12	7	apple	1	1111	1
C	84	M	10	4	4	1111	2	10	7	apple	1	1111	3
C	85	M	11	2	4	1111	2	15	9	banana	1	1111	7
C	87	F	7	2	1	1111	2	15	0	apple	1	1111	-2
C	88	F	9	4	1	1111	2	15	4	chocolate	2	1111	0
C	89	F	9	3	2	1111	2	9	4	biscuit	2	1111	1
C	90	F	11	4	1	1111	2	14	3	biscuit	2	1111	-1
C	91	F	11	3	4	1111	2	8	2	biscuit	2	1111	-1
C	92	F	10	0	2	1111	2	15	1	biscuit	2	1111	1
C	93	F	11	5	1	1111	2	16	6	biscuit	2	1111	1
C	94	F	8	2	3	1111	2	18	4	granola bar	2	1111	2
C	95	F	10	5	4	1111	2	14	3	chocolate	2	1111	-2
C	96	F	9	3	2	1111	2	10	7	biscuit	2	1111	4
C	97	F	13	4	4	1111	2	12	3	chocolate	2	1111	-1
C	98	F	6	0	2	1111	2	12	2	biscuit	2	1111	2
C	99	F	12	5	4	1111	2	10	6	chocolate	2	1111	1
E	101	M	15	3	4	orange	2	18	3	orange	1	1	0
E	102	M	8	7	3	banana	2	17	8	chocolate	2	2	1
E	103	M	8	4	4	banana	2	16	2	chocolate	2	2	-2
E	104	M	9	4	4	banana	2	12	8	granola bar	2	2	4
E	105	M	10	5	4	apple	2	15	8	orange	1	1	3
E	106	M	12	4	3	orange	2	17	9	chocolate	2	2	5
E	107	M	8	3	2	banana	2	15	8	orange	1	1	5
E	108	M	7	3	3	banana	2	19	5	chocolate	2	2	2
E	109	M	10	2	4	banana	2	7	3	orange	1	1	1
E	110	M	7	0	4	banana	2	20	1	biscuit	2	2	1
E	111	M	8	0	3	banana	2	12	0	banana	1	1	0
E	112	M	18	3	2	orange	2	18	10	biscuit	2	2	7
E	113	M	8	5	4	orange	2	18	1	chocolate	2	2	-4
E	114	M	6	2	4	orange	2	12	6	chocolate	2	2	4
E	115	M	18	2	4	apple	2	6	9	biscuit	2	2	7

## Sheet: SPSS Baseline & Pre & Post
C0/E1	ID	Team gender	B - DEBQ External Eating Score	PRE - How tired do you feel currently?	PRE - How strong is your appetite currently?	PRE - What have you eaten in the last two hours?	LED food	POST - Won or Lost Match?	POST - How tired do you feel currently?	POST - How strong is your appetite currently?	POST - Food item	POST - H vs L ED	Switch?
C	2	M	2.90909	10	3	3	1111	1	16	4	biscuit	2	1111
C	3	M	2.81818	14	4	2	1111	1	10	3	chocolate	2	1111
C	4	M	3.09091	10	0	4	1111	1	16	0	chocolate	2	1111
C	5	M	2.81818	6	2	3	1111	1	11	6	chocolate	2	1111
C	8	M	3.18182	8	4	1	1111	1	17	0	chocolate	2	1111
C	9	M	2.45455	11	1	3	1111	1	19	4	chocolate	2	1111
C	10	M	3.09091	8	4	4	1111	1	15	8	banana	1	1111
C	11	M	2.63636	6	0	3	1111	1	16	7	chocolate	2	1111
C	12	M	2.63636	13	8	3	1111	1	18	9	chocolate	2	1111
C	13	M	3.09091	6	4	3	1111	1	12	7	chocolate	2	1111
C	14	M	2.72727	12	2	3	1111	1	18	4	biscuit	2	1111
C	15	M	2.63636	6	6	2	1111	1	17	8	chocolate	2	1111
E	16	F	3.09091	13	3	4	orange	1	16	6	orange	1	1
E	17	F	2.27273	8	2	2	none	1	12	6	biscuit	2	2
E	19	F	2.45455	10	4	2	banana	1	17	10	chocolate	2	2
E	22	F	3	10	0	3	orange	1	15	4	orange	1	1
E	26	F	3	11	1	2	apple	1	16	7	apple	1	1
E	27	F	2.63636	9	1	3	orange	1	15	6	banana	1	1
E	28	F	3	10	0	4	banana	1	16	3	banana	1	1
E	29	F	2.27273	10	3	4	apple	1	16	6	biscuit	2	2
E	30	M	2.54545	10	4	3	apple	1	15	8	apple	2	2
E	32	M	3	14	1	4	banana	1	18	6	chocolate	2	2
E	34	M	2.18182	13	3	3	orange	1	14	6	orange	1	1
E	35	M	2.63636	10	0	3	apple	1	12	4	chocolate	2	2
E	37	M	2.45455	10	6	4	banana	1	17	9	chocolate	2	2
E	38	M	3.18182	7	0	4	banana	1	10	4	chocolate	2	2
E	39	M	2.81818	11	3	3	apple	1	16	7	chocolate	2	2
E	40	M	3.81818	5	3	3	apple	1	18	6	chocolate	2	2
E	41	M	3.27273	7	6	3	orange	1	16	7	chocolate	2	2
E	42	M	2.36364	7	1	3	orange	1	17	0
C	45	F	2.18182	17	0	4	1111	2	18	1	chocolate	2	1111
C	46	F	2.54545	10	6	3	1111	2	19	7	chocolate	2	1111
C	47	F	3.36364	12	6	3	1111	2	18	8	chocolate	2	1111
C	48	F	2.63636	12	7	2	1111	2	18	7	chocolate	2	1111
C	49	F	3.18182	14	2	3	1111	2	10	6	chocolate	2	1111
C	51	F	2.54545	10	0	4	1111	2	8	2	banana	1	1111
C	52	F	3	7	2	3	1111	2	17	7	banana	1	1111
C	54	F	2.54545	11	2	4	1111	2	14	0	biscuit	2	1111
C	55	F	3.18182	8	6	4	1111	2	14	6	chocolate	2	1111
E	56	F	2	11	0	3	banana	1	15	1	banana	1	1
E	57	F	3.09091	11	1	4	banana	1	12	8	apple	1	1
E	58	F	2.63636	10	4	3	apple	1	17	8	biscuit	2	2
E	59	F	3.27273	10	2	3	banana	1	13	7	biscuit	2	2
E	60	F	3.81818	11	1	4	none	1	8	8	biscuit	2	2
E	61	F	3.45455	9	3	4	apple	1	9	6	orange	1	1
E	62	F	2.72727	15	6	2	banana	1	18	8	banana	1	1
E	63	F	2.90909	13	6	3	orange	1	15	9	chocolate	2	2
E	64	F	4.72727	15	5	2	apple	1	20	4	apple	1	1
E	65	F	2.72727	13	6	3	banana	1	16	7	orange	1	1
E	66	F	2.90909	12	0	3	none	1	10	2	orange	1	1
E	67	F	4.63636	6	1	3	apple	1	14	6	biscuit	2	2
E	68	F	2.81818	7	1	1	orange	1	12	7	biscuit	2	2
E	69	F	2.63636	14	1	4	apple	1	15	7	apple	1	1
C	71	M	2.45455	11	3	3	1111	2	12	7	apple	1	1111
C	72	M	2.36364	8	1	2	1111	2	10	4	apple	1	1111
C	73	M	2.36364	8	4	2	1111	2	17	1	orange	1	1111
C	74	M	3.36364	8	2	3	1111	2	14	2	banana	1	1111
C	75	M	1.72727	16	1	4	1111	2	19	6	biscuit	2	1111
C	76	M	2.63636	7	1	4	1111	2	19	3	orange	1	1111
C	77	M	3.09091	7	0	2	1111	2	15	8	biscuit	2	1111
C	78	M	2.45455	18	6	4	1111	2	20	2	biscuit	2	1111
C	79	M	2.72727	15	4	1	1111	2	17	0	biscuit	2	1111
C	80	M	3.09091	10	3	4	1111	2	15	7	orange	1	1111
C	82	M	3.90909	8	6	2	1111	2	18	3	chocolate	2	1111
C	83	M	2.36364	12	6	4	1111	2	12	7	apple	1	1111
C	84	M	2.45455	10	4	4	1111	2	10	7	apple	1	1111
C	87	F	2.90909	7	2	1	1111	2	15	0	apple	1	1111
C	88	F	2.09091	9	4	1	1111	2	15	4	chocolate	2	1111
C	89	F	3.72727	9	3	2	1111	2	9	4	biscuit	2	1111
C	92	F	2.81818	10	0	2	1111	2	15	1	biscuit	2	1111
C	93	F	4.09091	11	5	1	1111	2	16	6	biscuit	2	1111
C	94	F	2.90909	8	2	3	1111	2	18	4	granola bar	2	1111
C	95	F	3.09091	10	5	4	1111	2	14	3	chocolate	2	1111
C	96	F	4	9	3	2	1111	2	10	7	biscuit	2	1111
C	99	F	3.27273	12	5	4	1111	2	10	6	chocolate	2	1111
E	101	M	2.72727	15	3	4	orange	2	18	3	orange	1	1
E	102	M	2.81818	8	7	3	banana	2	17	8	chocolate	2	2
E	103	M	2.72727	8	4	4	banana	2	16	2	chocolate	2	2
E	104	M	3.09091	9	4	4	banana	2	12	8	granola bar	2	2
E	105	M	2.72727	10	5	4	apple	2	15	8	orange	1	1
E	106	M	2.72727	12	4	3	orange	2	17	9	chocolate	2	2
E	107	M	2.63636	8	3	2	banana	2	15	8	orange	1	1
E	108	M	3	7	3	3	banana	2	19	5	chocolate	2	2
E	109	M	2.45455	10	2	4	banana	2	7	3	orange	1	1
E	110	M	2.54545	7	0	4	banana	2	20	1	biscuit	2	2
E	111	M	3.09091	8	0	3	banana	2	12	0	banana	1	1
E	112	M	2.63636	18	3	2	orange	2	18	10	biscuit	2	2
E	113	M	2.45455	8	5	4	orange	2	18	1	chocolate	2	2
E	114	M	3	6	2	4	orange	2	12	6	chocolate	2	2
E	115	M	4.09091	18	2	4	apple	2	6	9	biscuit	2	2
